# Supplementary material for: The fusion of multiple scale data indicates that the carbon sink function of the Qinghai-Tibet Plateau is substantial
Source: Carbon Balance Manag. 2023 Sep 11;18:19. doi: 10.1186/s13021-023-00239-9 (PMC10494389; doi:10.1186/s13021-023-00239-9)
Supplement: Supplementary file 2 — Additional file 2. NPP/Rs/Rh ground observation sample information. [file 13021_2023_239_MOESM2_ESM.xlsx]

## Sheet: NPP
pre	sard	tmp	dem	lai	npp_modis	lucc	npp_ob	lat	lon	Year	References
441	138.4	0.5	331	410.29	171.505	4	90	38.5	100	1996	Olson, R.J., 2011.Net Primary Productivity (NPP) Class B Point Data
441	140.53	0.5	471	333.12	171.505	4	170	38.5	100	1996	Olson, R.J., 2011.Net Primary Productivity (NPP) Class B Point Data
441	178.96	0.5	44	92.46	171.505	4	180	38.5	100	1996	Olson, R.J., 2011.Net Primary Productivity (NPP) Class B Point Data
441	140.05	0.5	649	354.82	171.505	4	190	38.5	100	1996	Olson, R.J., 2011.Net Primary Productivity (NPP) Class B Point Data
441	145.41	0.5	154	116.74	171.505	4	200	38.5	100	1996	Olson, R.J., 2011.Net Primary Productivity (NPP) Class B Point Data
667.38	199.22	-0.52	3522	106.01	328.75	4	83.79	30.32	101.26	2005	Feng et al., 2011.Remote sensing dynamic monitoring of grass growth in Qinghai-Tibet plateau from 2001 to 2010
667.38	199.22	-0.52	3522	106.01	328.75	4	83.79	30.32	101.26	2006	Feng et al., 2011.Remote sensing dynamic monitoring of grass growth in Qinghai-Tibet plateau from 2001 to 2010
726.17	197.92	0.53	3945	101.97	343.43	4	87.72	31.8	101.91	2006	Feng et al., 2011.Remote sensing dynamic monitoring of grass growth in Qinghai-Tibet plateau from 2001 to 2010
745.76	196.96	2.24	3721	113.53	343.43	4	87.72	31.8	101.91	2005	Feng et al., 2011.Remote sensing dynamic monitoring of grass growth in Qinghai-Tibet plateau from 2001 to 2010
761.9	167.82	3.33	3653	388.16	358.365	4	94.27	32.21	100.39	2005	Feng et al., 2011.Remote sensing dynamic monitoring of grass growth in Qinghai-Tibet plateau from 2001 to 2010
850.65	160.4	6.23	3833	336.44	358.365	4	94.27	32.21	100.39	2006	Feng et al., 2011.Remote sensing dynamic monitoring of grass growth in Qinghai-Tibet plateau from 2001 to 2010
740	181.92	9.57	3600	137.24	311.67	4	88.57	32.24	100.37	2006	Feng et al., 2011.Remote sensing dynamic monitoring of grass growth in Qinghai-Tibet plateau from 2001 to 2010
628.19	190.25	7	3351	93.44	311.67	4	88.57	32.24	100.37	2005	Feng et al., 2011.Remote sensing dynamic monitoring of grass growth in Qinghai-Tibet plateau from 2001 to 2010
628.19	190.25	7	3351	93.44	345.945	4	93.25	32.25	100.29	2005	Feng et al., 2011.Remote sensing dynamic monitoring of grass growth in Qinghai-Tibet plateau from 2001 to 2010
874.86	179.82	11.33	2481	226.9	345.945	4	93.25	32.25	100.29	2006	Feng et al., 2011.Remote sensing dynamic monitoring of grass growth in Qinghai-Tibet plateau from 2001 to 2010
494.49	189.75	0.35	3232	53.24	320.92	4	86.02	32.76	102.17	2005	Feng et al., 2011.Remote sensing dynamic monitoring of grass growth in Qinghai-Tibet plateau from 2001 to 2010
720.41	192.8	1.79	3497	120.49	320.92	4	86.02	32.76	102.17	2006	Feng et al., 2011.Remote sensing dynamic monitoring of grass growth in Qinghai-Tibet plateau from 2001 to 2010
637.42	198.97	3.12	3436	108.64	410.99	4	83.98	33.27	102.12	2006	Feng et al., 2011.Remote sensing dynamic monitoring of grass growth in Qinghai-Tibet plateau from 2001 to 2010
637.42	198.97	3.12	3436	108.64	410.99	4	83.98	33.27	102.12	2005	Feng et al., 2011.Remote sensing dynamic monitoring of grass growth in Qinghai-Tibet plateau from 2001 to 2010
448.38	193.17	1.99	3863	59.06	311.495	4	84.15	33.57	101.21	2005	Feng et al., 2011.Remote sensing dynamic monitoring of grass growth in Qinghai-Tibet plateau from 2001 to 2010
933.64	143.8	5.12	2611	226.81	420.04	4	90.95	33.62	102.47	2006	Feng et al., 2011.Remote sensing dynamic monitoring of grass growth in Qinghai-Tibet plateau from 2001 to 2010
933.64	143.8	5.12	2611	226.81	420.04	4	90.95	33.62	102.47	2005	Feng et al., 2011.Remote sensing dynamic monitoring of grass growth in Qinghai-Tibet plateau from 2001 to 2010
933.64	143.8	5.12	2611	226.81	419.7	4	93.5	33.63	102.47	2006	Feng et al., 2011.Remote sensing dynamic monitoring of grass growth in Qinghai-Tibet plateau from 2001 to 2010
933.64	143.8	5.12	2611	226.81	419.7	4	93.5	33.63	102.47	2005	Feng et al., 2011.Remote sensing dynamic monitoring of grass growth in Qinghai-Tibet plateau from 2001 to 2010
439.16	210.84	2.47	3968	51.33	259.1	4	86.7	34.08	100.24	2005	Feng et al., 2011.Remote sensing dynamic monitoring of grass growth in Qinghai-Tibet plateau from 2001 to 2010
379.23	184.93	8.33	2037	29.69	381.31	4	84.15	34.2	102.14	2005	Feng et al., 2011.Remote sensing dynamic monitoring of grass growth in Qinghai-Tibet plateau from 2001 to 2010
381.53	191.18	-1.13	3644	64.22	324.955	4	87.81	34.33	101.49	2005	Feng et al., 2011.Remote sensing dynamic monitoring of grass growth in Qinghai-Tibet plateau from 2001 to 2010
624.74	192.68	10.07	3852	222.85	360.46	4	83.85	34.59	101.53	2005	Feng et al., 2011.Remote sensing dynamic monitoring of grass growth in Qinghai-Tibet plateau from 2001 to 2010
494.49	189.75	0.35	3363	53.5	358.81	4	83.81	34.6	102.19	2006	Feng et al., 2011.Remote sensing dynamic monitoring of grass growth in Qinghai-Tibet plateau from 2001 to 2010
624.74	192.68	10.07	4335	222.85	359.61	4	87.62	34.62	101.55	2005	Feng et al., 2011.Remote sensing dynamic monitoring of grass growth in Qinghai-Tibet plateau from 2001 to 2010
682.37	199.66	0.79	3773	103.48	354.815	4	86.08	34.68	101.42	2006	Feng et al., 2011.Remote sensing dynamic monitoring of grass growth in Qinghai-Tibet plateau from 2001 to 2010
620.13	200.61	1.86	3524	92.4	347.175	4	92.74	34.68	101.58	2006	Feng et al., 2011.Remote sensing dynamic monitoring of grass growth in Qinghai-Tibet plateau from 2001 to 2010
639.72	200.08	3.17	3434	105.44	356.71	4	83.85	34.71	101.69	2005	Feng et al., 2011.Remote sensing dynamic monitoring of grass growth in Qinghai-Tibet plateau from 2001 to 2010
491.03	202.97	-0.62	3582	42.57	348.7	4	85.51	34.88	100.83	2006	Feng et al., 2011.Remote sensing dynamic monitoring of grass growth in Qinghai-Tibet plateau from 2001 to 2010
540.59	190.61	-1	3145	82.26	359.58	4	88.4	34.92	102.17	2006	Feng et al., 2011.Remote sensing dynamic monitoring of grass growth in Qinghai-Tibet plateau from 2001 to 2010
736.54	186.82	1.49	3717	95.25	439.855	4	93.12	34.97	103.13	2006	Feng et al., 2011.Remote sensing dynamic monitoring of grass growth in Qinghai-Tibet plateau from 2001 to 2010
796.48	195.66	1.47	4010	82.73	354.785	4	83.86	35.21	101.77	2005	Feng et al., 2011.Remote sensing dynamic monitoring of grass growth in Qinghai-Tibet plateau from 2001 to 2010
872.55	170.45	0.04	4545	102.5	396.875	4	90.72	35.23	102.22	2006	Feng et al., 2011.Remote sensing dynamic monitoring of grass growth in Qinghai-Tibet plateau from 2001 to 2010
810.31	197.79	10.19	3638	235.27	336.15	4	90.4	37.51	101.22	2006	Feng et al., 2011.Remote sensing dynamic monitoring of grass growth in Qinghai-Tibet plateau from 2001 to 2010
598.23	201.61	0.66	3620	95.11	359.35	4	92.87	37.52	101.22	2006	Feng et al., 2011.Remote sensing dynamic monitoring of grass growth in Qinghai-Tibet plateau from 2001 to 2010
500	156.95	5.8	307	344.2	739.215	1	130	31	103.3	1986	Jiang H et al., 1999.Modelling the spatial pattern of net primary productivity in Chinese forests
500	146.71	5.8	193	278.52	739.215	1	140	31	103.3	1986	Jiang H et al., 1999.Modelling the spatial pattern of net primary productivity in Chinese forests
500	164.93	5.8	134	304.53	739.215	1	160	31	103.3	1986	Jiang H et al., 1999.Modelling the spatial pattern of net primary productivity in Chinese forests
500	183.91	5.8	41	125.06	739.215	1	200	31	103.3	1986	Jiang H et al., 1999.Modelling the spatial pattern of net primary productivity in Chinese forests
-999	154.38	5.8	18	197.77	373.88	4	270	33	103.3	1986	Jiang H et al., 1999.Modelling the spatial pattern of net primary productivity in Chinese forests
300	175.54	-5.6	1137	19.7	31.415	4	105.9	35.22	93.08	2001	Olson, R.J., 2011.Net Primary Productivity (NPP) Class B Point Data
442.62	183.55	7.11	2149	22.27	425.425	4	730	27.8	99.7	1993-2015	Jian, J et al., 2021.A Global Database of Soil Respiration Data, Version 5.0.
479.51	195.24	-3.36	3559	44.77	425.425	4	1083	27.8	99.7	1993-2015	Jian, J et al., 2021.A Global Database of Soil Respiration Data, Version 5.0.
448.38	194.18	-6.51	3735	25.97	425.425	4	1104	27.8	99.7	1993-2015	Jian, J et al., 2021.A Global Database of Soil Respiration Data, Version 5.0.
225.93	172.36	4.47	1157	14.01	425.425	4	1232	27.8	99.7	1993-2015	Jian, J et al., 2021.A Global Database of Soil Respiration Data, Version 5.0.
383.84	170.43	-12.25	2870	86.75	492.34	6	1320	27.8	99.9	1993-2015	Jian, J et al., 2021.A Global Database of Soil Respiration Data, Version 5.0.
380.38	174.54	1.82	1406	23.03	425.425	4	1413	27.8	99.7	1993-2015	Jian, J et al., 2021.A Global Database of Soil Respiration Data, Version 5.0.
217.86	194.66	-3.48	3385	3.18	1035.95	1	831	27.92	101.25	1993-2015	Jian, J et al., 2021.A Global Database of Soil Respiration Data, Version 5.0.
235.15	212.33	0.19	3321	0	1035.95	1	853	27.92	101.25	1993-2015	Jian, J et al., 2021.A Global Database of Soil Respiration Data, Version 5.0.
174.06	194.97	-2	3130	7.08	1035.95	1	858	27.92	101.25	1993-2015	Jian, J et al., 2021.A Global Database of Soil Respiration Data, Version 5.0.
432.25	193.88	-4.4	3341	32.31	1035.95	1	1106	27.92	101.25	1993-2015	Jian, J et al., 2021.A Global Database of Soil Respiration Data, Version 5.0.
201.72	194.45	-2.15	3101	5.87	173.38	4	958	27.97	91.93	1993-2015	Jian, J et al., 2021.A Global Database of Soil Respiration Data, Version 5.0.
199.42	174.01	3.13	1062	7.91	173.38	4	1254	27.97	91.93	1993-2015	Jian, J et al., 2021.A Global Database of Soil Respiration Data, Version 5.0.
77.24	210.28	2.38	2862	25.79	583.375	6	799	28	86	1993-2015	Jian, J et al., 2021.A Global Database of Soil Respiration Data, Version 5.0.
183.28	195.33	-7.71	3780	7.83	583.375	6	856	28	86	1993-2015	Jian, J et al., 2021.A Global Database of Soil Respiration Data, Version 5.0.
383.84	174.32	1.63	1328	28.65	583.375	6	1457	28	86	1993-2015	Jian, J et al., 2021.A Global Database of Soil Respiration Data, Version 5.0.
77.24	206.49	-4.1	3269	0.35	219.475	4	800	28.17	85.98	1993-2015	Jian, J et al., 2021.A Global Database of Soil Respiration Data, Version 5.0.
185.58	184.75	0.76	2082	12.65	459.435	1	1294	28.38	85.35	1993-2015	Jian, J et al., 2021.A Global Database of Soil Respiration Data, Version 5.0.
834.52	151.43	15.74	348	213.22	139.085	4	548	28.45	92.43	1993-2015	Jian, J et al., 2021.A Global Database of Soil Respiration Data, Version 5.0.
80.69	215.93	2.11	2746	0	615.075	1	760	28.5	98.92	1993-2015	Jian, J et al., 2021.A Global Database of Soil Respiration Data, Version 5.0.
223.62	195.42	-8.48	3632	6.72	615.075	1	910	28.5	98.92	1993-2015	Jian, J et al., 2021.A Global Database of Soil Respiration Data, Version 5.0.
217.86	195.01	-3.42	3622	6.72	141.575	8	987	28.5	96.6	1993-2015	Jian, J et al., 2021.A Global Database of Soil Respiration Data, Version 5.0.
322.75	202.25	-1.23	3596	15.01	810.38	1	1005	28.5	97	1993-2015	Jian, J et al., 2021.A Global Database of Soil Respiration Data, Version 5.0.
454.15	204.5	-6.68	3722	18.64	615.075	1	1021	28.5	98.92	1993-2015	Jian, J et al., 2021.A Global Database of Soil Respiration Data, Version 5.0.
466.83	204.08	-1.41	3762	19.77	615.075	1	1037	28.5	98.92	1993-2015	Jian, J et al., 2021.A Global Database of Soil Respiration Data, Version 5.0.
206.33	167.12	4.54	931	7.4	810.38	1	1400	28.5	97	1993-2015	Jian, J et al., 2021.A Global Database of Soil Respiration Data, Version 5.0.
380.38	172.66	2.02	1367	36.65	810.38	1	1520	28.5	97	1993-2015	Jian, J et al., 2021.A Global Database of Soil Respiration Data, Version 5.0.
432.25	193.88	-4.4	3258	32.37	446.995	1	1117	28.63	97.5	1993-2015	Jian, J et al., 2021.A Global Database of Soil Respiration Data, Version 5.0.
507.17	194.54	-1.82	3428	43.97	446.995	1	1200	28.63	97.5	1993-2015	Jian, J et al., 2021.A Global Database of Soil Respiration Data, Version 5.0.
85.3	183.3	11.22	996	0	438.85	1	1348	28.63	97.48	1993-2015	Jian, J et al., 2021.A Global Database of Soil Respiration Data, Version 5.0.
1784.28	162.24	22.66	55	151.52	0	8	574	28.75	85.32	1993-2015	Jian, J et al., 2021.A Global Database of Soil Respiration Data, Version 5.0.
191.35	176.18	7.84	524	29.78	474.3	4	1359	28.8	96.68	1993-2015	Jian, J et al., 2021.A Global Database of Soil Respiration Data, Version 5.0.
383.84	174.32	1.63	1328	28.65	474.3	4	1446	28.8	96.68	1993-2015	Jian, J et al., 2021.A Global Database of Soil Respiration Data, Version 5.0.
383.84	174.32	1.63	1328	28.65	474.3	4	1462	28.8	96.68	1993-2015	Jian, J et al., 2021.A Global Database of Soil Respiration Data, Version 5.0.
1672.48	148.13	15.89	144	134.8	113.235	4	569	28.88	85.27	1993-2015	Jian, J et al., 2021.A Global Database of Soil Respiration Data, Version 5.0.
476.05	204.08	-1.02	3369	66.57	113.235	4	744	28.88	85.27	1993-2015	Jian, J et al., 2021.A Global Database of Soil Respiration Data, Version 5.0.
77.24	206.49	-4.1	3107	3.58	113.235	4	790	28.88	85.27	1993-2015	Jian, J et al., 2021.A Global Database of Soil Respiration Data, Version 5.0.
380.38	174.54	1.82	1406	23.03	113.235	4	1430	28.88	85.27	1993-2015	Jian, J et al., 2021.A Global Database of Soil Respiration Data, Version 5.0.
217.86	194.66	-3.48	3498	3.33	660.01	1	839	29.02	101.52	1993-2015	Jian, J et al., 2021.A Global Database of Soil Respiration Data, Version 5.0.
432.25	195.67	-4.87	3574	31.14	660.01	1	1082	29.02	101.52	1993-2015	Jian, J et al., 2021.A Global Database of Soil Respiration Data, Version 5.0.
442.62	183.55	7.11	2149	22.27	266.12	6	608	29.03	93.13	1993-2015	Jian, J et al., 2021.A Global Database of Soil Respiration Data, Version 5.0.
1784.28	162.24	22.66	55	151.52	266.12	6	686	29.03	93.13	1993-2015	Jian, J et al., 2021.A Global Database of Soil Respiration Data, Version 5.0.
80.69	215.93	2.11	2746	0	586.205	1	761	29.17	94.17	1993-2015	Jian, J et al., 2021.A Global Database of Soil Respiration Data, Version 5.0.
80.69	215.93	2.11	2746	0	586.205	1	762	29.17	94.17	1993-2015	Jian, J et al., 2021.A Global Database of Soil Respiration Data, Version 5.0.
195.96	194.5	-1.19	3063	5.87	504.185	1	960	29.28	94.37	1993-2015	Jian, J et al., 2021.A Global Database of Soil Respiration Data, Version 5.0.
327.49	159.2	3.8	208	209.96	99.265	4	116.802	29.41	86.73	1993-2015	Jian, J et al., 2021.A Global Database of Soil Respiration Data, Version 5.0.
1679.39	154.26	20.06	225	424.34	534.985	6	664	29.57	94.5	1993-2015	Jian, J et al., 2021.A Global Database of Soil Respiration Data, Version 5.0.
507.17	195.43	-0.07	3218	57.98	534.985	6	1181	29.57	94.5	1993-2015	Jian, J et al., 2021.A Global Database of Soil Respiration Data, Version 5.0.
1511.11	140.07	17.47	63	143.52	332.77	4	618	29.67	98.53	1993-2015	Jian, J et al., 2021.A Global Database of Soil Respiration Data, Version 5.0.
1511.11	150.74	17.64	47	110.86	206.27	4	723	29.68	97.87	1993-2015	Jian, J et al., 2021.A Global Database of Soil Respiration Data, Version 5.0.
248.98	171.45	4.61	1126	29.24	192.675	4	1371	29.77	96.15	1993-2015	Jian, J et al., 2021.A Global Database of Soil Respiration Data, Version 5.0.
230.54	196.29	-3.99	3461	6.72	560.735	1	981	29.8	94.72	1993-2015	Jian, J et al., 2021.A Global Database of Soil Respiration Data, Version 5.0.
504.86	196.78	-3.19	3133	55.06	560.735	1	1167	29.8	94.72	1993-2015	Jian, J et al., 2021.A Global Database of Soil Respiration Data, Version 5.0.
315.87	137.18	3	421	147.85	37.19	4	89.205	29.81	85.77	1993-2015	Jian, J et al., 2021.A Global Database of Soil Respiration Data, Version 5.0.
491.03	200.01	-2.47	3564	45.98	273.48	4	1129	29.88	95.75	1993-2015	Jian, J et al., 2021.A Global Database of Soil Respiration Data, Version 5.0.
514.08	195.75	-2.31	3264	58.25	273.48	4	1189	29.88	95.75	1993-2015	Jian, J et al., 2021.A Global Database of Soil Respiration Data, Version 5.0.
95.68	182.93	12.71	955	16.74	273.48	4	1360	29.88	95.75	1993-2015	Jian, J et al., 2021.A Global Database of Soil Respiration Data, Version 5.0.
383.84	174.32	1.63	1328	28.65	273.48	4	1497	29.88	95.75	1993-2015	Jian, J et al., 2021.A Global Database of Soil Respiration Data, Version 5.0.
0	0	0	0	39.18	80.79	4	722	29.92	93.25	1993-2015	Jian, J et al., 2021.A Global Database of Soil Respiration Data, Version 5.0.
442.62	183.55	7.11	2149	22.27	80.79	4	742	29.92	93.25	1993-2015	Jian, J et al., 2021.A Global Database of Soil Respiration Data, Version 5.0.
982.05	129.57	17.38	492	111.03	162.525	4	588	29.98	93.15	1993-2015	Jian, J et al., 2021.A Global Database of Soil Respiration Data, Version 5.0.
217.86	194.66	-3.48	3431	3.18	341.78	1	836	30.02	93.68	1993-2015	Jian, J et al., 2021.A Global Database of Soil Respiration Data, Version 5.0.
1679.39	154.26	20.06	225	424.34	658.63	6	625	30.03	101	1993-2015	Jian, J et al., 2021.A Global Database of Soil Respiration Data, Version 5.0.
184.43	175.67	4.36	1128	6.45	658.63	6	1227	30.03	101	1993-2015	Jian, J et al., 2021.A Global Database of Soil Respiration Data, Version 5.0.
1511.11	140.07	17.47	63	143.52	584.65	1	648	30.15	94.98	1993-2015	Jian, J et al., 2021.A Global Database of Soil Respiration Data, Version 5.0.
467.98	196.86	-1.12	3058	57.56	178.445	8	1132	30.15	95.1	1993-2015	Jian, J et al., 2021.A Global Database of Soil Respiration Data, Version 5.0.
104.9	185.15	6.11	1667	4.81	584.65	1	1257	30.15	94.98	1993-2015	Jian, J et al., 2021.A Global Database of Soil Respiration Data, Version 5.0.
186.74	175.67	2.06	1792	20.55	584.65	1	1288	30.15	94.98	1993-2015	Jian, J et al., 2021.A Global Database of Soil Respiration Data, Version 5.0.
288.58	148.25	2.4	196	146.98	54.73	4	318.962	30.38	85.32	1993-2015	Jian, J et al., 2021.A Global Database of Soil Respiration Data, Version 5.0.
453.62	135.76	3.1	275	283.45	196.96	4	296.067	30.45	91.06	1993-2015	Jian, J et al., 2021.A Global Database of Soil Respiration Data, Version 5.0.
448.38	194.18	-6.51	3639	28.28	832.67	1	1093	30.7	102.72	1993-2015	Jian, J et al., 2021.A Global Database of Soil Respiration Data, Version 5.0.
364.24	189.28	8.42	1734	20.49	169.975	4	525	30.8	95.77	1993-2015	Jian, J et al., 2021.A Global Database of Soil Respiration Data, Version 5.0.
77.24	210.28	2.38	2849	25.79	291.225	4	783	30.88	101.88	1993-2015	Jian, J et al., 2021.A Global Database of Soil Respiration Data, Version 5.0.
1716.28	155.09	19.38	160	463.1	174.175	4	462	30.93	94.7	1993-2015	Jian, J et al., 2021.A Global Database of Soil Respiration Data, Version 5.0.
160.23	213.7	2.92	3070	18.2	354.085	4	753	30.95	100.28	1993-2015	Jian, J et al., 2021.A Global Database of Soil Respiration Data, Version 5.0.
1511.11	140.07	17.47	63	143.52	602.575	1	671	30.98	102.35	1993-2015	Jian, J et al., 2021.A Global Database of Soil Respiration Data, Version 5.0.
77.24	210.28	2.38	2855	25.79	230.14	4	788	30.98	101.13	1993-2015	Jian, J et al., 2021.A Global Database of Soil Respiration Data, Version 5.0.
217.86	194.66	-3.48	3352	3.33	602.575	1	852	30.98	102.35	1993-2015	Jian, J et al., 2021.A Global Database of Soil Respiration Data, Version 5.0.
235.15	212.33	0.19	3296	0	862.345	1	853	30.98	103.13	1993-2015	Jian, J et al., 2021.A Global Database of Soil Respiration Data, Version 5.0.
201.72	194.45	-2.15	3227	5.87	602.575	1	922	30.98	102.35	1993-2015	Jian, J et al., 2021.A Global Database of Soil Respiration Data, Version 5.0.
223.62	195.42	-8.48	3665	6.72	862.345	1	955	30.98	103.13	1993-2015	Jian, J et al., 2021.A Global Database of Soil Respiration Data, Version 5.0.
283.56	175.58	2.16	1008	36.66	602.575	1	1406	30.98	102.35	1993-2015	Jian, J et al., 2021.A Global Database of Soil Respiration Data, Version 5.0.
577.31	147.17	1.7	237	162.09	127.96	4	244.055	31.01	91.69	1993-2015	Jian, J et al., 2021.A Global Database of Soil Respiration Data, Version 5.0.
458.98	148.36	1.3	119	153.55	120.36	4	285.57	31.07	91.69	1993-2015	Jian, J et al., 2021.A Global Database of Soil Respiration Data, Version 5.0.
577.31	142.4	1.7	73	345.59	168.09	4	250.468	31.09	91.69	1993-2015	Jian, J et al., 2021.A Global Database of Soil Respiration Data, Version 5.0.
834.52	151.43	15.74	348	213.22	288.07	4	541	31.18	97.17	1993-2015	Jian, J et al., 2021.A Global Database of Soil Respiration Data, Version 5.0.
364.24	189.28	8.42	1734	20.49	277.63	4	474	31.2	96.6	1993-2015	Jian, J et al., 2021.A Global Database of Soil Respiration Data, Version 5.0.
1694.38	154.72	22.02	455	487.71	472.155	6	550	31.23	98.83	1993-2015	Jian, J et al., 2021.A Global Database of Soil Respiration Data, Version 5.0.
442.62	183.55	7.11	2149	22.27	472.155	6	721	31.23	98.83	1993-2015	Jian, J et al., 2021.A Global Database of Soil Respiration Data, Version 5.0.
331.68	138.72	0.3	130	247.06	119.55	4	137.893	31.4	90.11	1993-2015	Jian, J et al., 2021.A Global Database of Soil Respiration Data, Version 5.0.
358.8	159.4	0.4	115	272.76	81.53	4	165.632	31.41	90.42	1993-2015	Jian, J et al., 2021.A Global Database of Soil Respiration Data, Version 5.0.
323.8	205.16	0.3	326	562.8	85.5	4	89.87	31.43	90.01	1993-2015	Jian, J et al., 2021.A Global Database of Soil Respiration Data, Version 5.0.
432.25	195.67	-4.87	3574	31.14	718.805	1	1083	31.43	103.17	1993-2015	Jian, J et al., 2021.A Global Database of Soil Respiration Data, Version 5.0.
404.91	126.67	0.4	596	202.62	95.265	4	109.963	31.5	91.07	1993-2015	Jian, J et al., 2021.A Global Database of Soil Respiration Data, Version 5.0.
1784.28	162.24	22.66	55	151.52	112.68	4	602	31.52	91.2	1993-2015	Jian, J et al., 2021.A Global Database of Soil Respiration Data, Version 5.0.
223.62	195.42	-8.48	3761	6.72	600.305	1	918	31.67	102.8	1993-2015	Jian, J et al., 2021.A Global Database of Soil Respiration Data, Version 5.0.
466.83	204.08	-1.41	3762	19.77	767.17	1	1037	31.68	103.87	1993-2015	Jian, J et al., 2021.A Global Database of Soil Respiration Data, Version 5.0.
442.62	183.55	7.11	2149	22.27	641.125	1	739	31.8	101.63	1993-2015	Jian, J et al., 2021.A Global Database of Soil Respiration Data, Version 5.0.
642.31	154.72	0.6	393	487.71	212.055	4	261.44	31.83	92.89	1993-2015	Jian, J et al., 2021.A Global Database of Soil Respiration Data, Version 5.0.
642.31	149.4	0.6	1032	196.98	236.595	4	273.41	31.83	92.87	1993-2015	Jian, J et al., 2021.A Global Database of Soil Respiration Data, Version 5.0.
650.53	155.66	0.7	565	362.41	235.685	4	318.108	31.83	92.9	1993-2015	Jian, J et al., 2021.A Global Database of Soil Respiration Data, Version 5.0.
642.31	138.38	0.6	133	167.15	236.595	4	374.965	31.83	92.87	1993-2015	Jian, J et al., 2021.A Global Database of Soil Respiration Data, Version 5.0.
642.31	136.83	0.6	438	417.49	236.595	4	453.53	31.83	92.87	1993-2015	Jian, J et al., 2021.A Global Database of Soil Respiration Data, Version 5.0.
650.53	139.96	0.7	279	319.68	226.09	4	428.212	31.84	92.9	1993-2015	Jian, J et al., 2021.A Global Database of Soil Respiration Data, Version 5.0.
383.84	174.32	1.63	1328	28.65	615.245	1	1490	31.87	102.27	1993-2015	Jian, J et al., 2021.A Global Database of Soil Respiration Data, Version 5.0.
362.09	140.37	0.6	1291	125.83	69.905	4	90.8675	31.88	87.87	1993-2015	Jian, J et al., 2021.A Global Database of Soil Respiration Data, Version 5.0.
1679.39	154.26	20.06	225	424.34	477.135	6	618	31.92	102.22	1993-2015	Jian, J et al., 2021.A Global Database of Soil Respiration Data, Version 5.0.
694	154.5	1.7	134	293.01	223.83	4	313.785	31.93	93.95	1993-2015	Jian, J et al., 2021.A Global Database of Soil Respiration Data, Version 5.0.
383.84	174.32	1.63	1328	28.65	393.35	6	1518	32	101	1993-2015	Jian, J et al., 2021.A Global Database of Soil Respiration Data, Version 5.0.
77.24	206.49	-4.1	3169	3.58	392.935	6	802	32.02	102.63	1993-2015	Jian, J et al., 2021.A Global Database of Soil Respiration Data, Version 5.0.
3476.35	178.08	16.19	1087	478.66	558.545	1	540	32.05	101.72	1993-2015	Jian, J et al., 2021.A Global Database of Soil Respiration Data, Version 5.0.
217.86	195.01	-3.42	3395	7.65	558.545	1	999	32.05	101.72	1993-2015	Jian, J et al., 2021.A Global Database of Soil Respiration Data, Version 5.0.
223.62	195.42	-8.48	3632	6.72	675.935	6	913	32.07	102.97	1993-2015	Jian, J et al., 2021.A Global Database of Soil Respiration Data, Version 5.0.
231.4	125.88	1.8	1296	159.35	0	8	235.125	32.17	83.98	1993-2015	Jian, J et al., 2021.A Global Database of Soil Respiration Data, Version 5.0.
132.29	139.28	2.5	135	184.4	0	8	84.0275	32.18	81.35	1993-2015	Jian, J et al., 2021.A Global Database of Soil Respiration Data, Version 5.0.
232.08	134.62	0.5	844	271.63	55.085	4	147.345	32.19	85.3	1993-2015	Jian, J et al., 2021.A Global Database of Soil Respiration Data, Version 5.0.
405.87	159.18	-0.9	460	335.08	96.165	4	1036.55	32.19	91.68	1993-2015	Jian, J et al., 2021.A Global Database of Soil Respiration Data, Version 5.0.
649.15	146.15	4.1	247	362.89	256.325	4	244.958	32.2	96.4	1993-2015	Jian, J et al., 2021.A Global Database of Soil Respiration Data, Version 5.0.
133.65	130.71	0.9	735	237.79	0	8	90.535	32.35	83.72	1993-2015	Jian, J et al., 2021.A Global Database of Soil Respiration Data, Version 5.0.
229.39	148.79	1.5	116	305.86	45.23	8	124.26	32.4	84.17	1993-2015	Jian, J et al., 2021.A Global Database of Soil Respiration Data, Version 5.0.
229.39	137.78	1.5	221	173.29	45.23	8	135.327	32.4	84.17	1993-2015	Jian, J et al., 2021.A Global Database of Soil Respiration Data, Version 5.0.
624.16	154.91	3.3	270	369.53	269.095	4	325.423	32.52	96.4	1993-2015	Jian, J et al., 2021.A Global Database of Soil Respiration Data, Version 5.0.
230.44	173.45	1.4	528	291.95	44.085	8	104.405	32.55	84.27	1993-2015	Jian, J et al., 2021.A Global Database of Soil Respiration Data, Version 5.0.
613.8	173.08	3.1	9	84.67	259.505	4	313.785	32.6	96.56	1993-2015	Jian, J et al., 2021.A Global Database of Soil Respiration Data, Version 5.0.
163.68	176.49	6.89	1006	4.56	388.9	6	1224	32.65	103.08	1993-2015	Jian, J et al., 2021.A Global Database of Soil Respiration Data, Version 5.0.
328.51	169.86	4.76	1171	24.47	444.055	4	1261	32.65	103.58	1993-2015	Jian, J et al., 2021.A Global Database of Soil Respiration Data, Version 5.0.
592.58	154.92	2.8	634	434	310.82	4	172.567	32.81	97.1	1993-2015	Jian, J et al., 2021.A Global Database of Soil Respiration Data, Version 5.0.
592.59	129.58	2.8	907	129.25	300.65	4	182.02	32.81	97.16	1993-2015	Jian, J et al., 2021.A Global Database of Soil Respiration Data, Version 5.0.
593.5	134.71	2.7	1438	144.67	231.88	4	310.697	32.89	96.74	1993-2015	Jian, J et al., 2021.A Global Database of Soil Respiration Data, Version 5.0.
1679.39	154.26	20.06	225	424.34	387.175	6	551	33	104	1993-2015	Jian, J et al., 2021.A Global Database of Soil Respiration Data, Version 5.0.
573.04	138.36	2.3	444	312.74	249.78	4	242.298	33.02	96.91	1993-2015	Jian, J et al., 2021.A Global Database of Soil Respiration Data, Version 5.0.
1275.97	126.26	17.63	513	137.38	384.745	4	615	33.05	102.88	1993-2015	Jian, J et al., 2021.A Global Database of Soil Respiration Data, Version 5.0.
363.09	202.62	-2.08	3456	33.35	364.965	4	1044	33.2	103.2	1993-2015	Jian, J et al., 2021.A Global Database of Soil Respiration Data, Version 5.0.
1784.28	162.24	22.66	55	151.52	590.525	6	597	33.23	104.2	1993-2015	Jian, J et al., 2021.A Global Database of Soil Respiration Data, Version 5.0.
230.54	196.29	-3.99	3461	6.72	590.525	6	973	33.23	104.2	1993-2015	Jian, J et al., 2021.A Global Database of Soil Respiration Data, Version 5.0.
1560.67	145.28	19.39	103	237.17	673.6	1	573	33.28	103.9	1993-2015	Jian, J et al., 2021.A Global Database of Soil Respiration Data, Version 5.0.
201.72	194.45	-2.15	3382	6.81	854.465	1	865	33.35	104.12	1993-2015	Jian, J et al., 2021.A Global Database of Soil Respiration Data, Version 5.0.
834.52	151.43	15.74	348	213.22	396.955	4	574	33.5	102.67	1993-2015	Jian, J et al., 2021.A Global Database of Soil Respiration Data, Version 5.0.
77.24	206.49	-4.1	3269	0.35	692.68	1	800	33.57	103.67	1993-2015	Jian, J et al., 2021.A Global Database of Soil Respiration Data, Version 5.0.
201.72	194.45	-2.15	3216	5.41	692.68	1	877	33.57	103.67	1993-2015	Jian, J et al., 2021.A Global Database of Soil Respiration Data, Version 5.0.
432.25	193.88	-4.4	3395	32.31	692.68	1	1108	33.57	103.67	1993-2015	Jian, J et al., 2021.A Global Database of Soil Respiration Data, Version 5.0.
564.8	199.16	-1.16	3510	59.69	692.68	1	1186	33.57	103.67	1993-2015	Jian, J et al., 2021.A Global Database of Soil Respiration Data, Version 5.0.
194.81	173.51	6	860	5.35	692.68	1	1222	33.57	103.67	1993-2015	Jian, J et al., 2021.A Global Database of Soil Respiration Data, Version 5.0.
1275.97	126.26	17.63	513	137.38	388.675	4	628	33.62	102.95	1993-2015	Jian, J et al., 2021.A Global Database of Soil Respiration Data, Version 5.0.
414.96	197.53	-4	3617	23.11	411.425	6	1069	33.62	103.35	1993-2015	Jian, J et al., 2021.A Global Database of Soil Respiration Data, Version 5.0.
408.04	181.25	0.78	2072	76.64	411.425	6	1267	33.62	103.35	1993-2015	Jian, J et al., 2021.A Global Database of Soil Respiration Data, Version 5.0.
160.23	213.7	2.92	3084	19.57	361.16	4	746	33.63	103.2	1993-2015	Jian, J et al., 2021.A Global Database of Soil Respiration Data, Version 5.0.
160.23	213.7	2.92	3070	18.2	389.62	6	756	33.7	103.33	1993-2015	Jian, J et al., 2021.A Global Database of Soil Respiration Data, Version 5.0.
477.36	127.59	0.2	417	212.64	172.585	4	485.877	33.73	95.87	1993-2015	Jian, J et al., 2021.A Global Database of Soil Respiration Data, Version 5.0.
350.16	135.76	-2.5	275	283.45	75.855	4	204.915	33.75	92.09	1993-2015	Jian, J et al., 2021.A Global Database of Soil Respiration Data, Version 5.0.
495.89	134.82	-0.2	100	304.85	171.775	4	456.332	33.76	97.02	1993-2015	Jian, J et al., 2021.A Global Database of Soil Respiration Data, Version 5.0.
86.46	217.51	2.18	3168	0	587.955	6	805	33.78	103.4	1993-2015	Jian, J et al., 2021.A Global Database of Soil Respiration Data, Version 5.0.
475.17	154.72	-0.1	393	487.71	183.545	4	366.178	33.81	96.73	1993-2015	Jian, J et al., 2021.A Global Database of Soil Respiration Data, Version 5.0.
485.18	135.76	-0.5	275	283.45	191.57	4	248.71	33.82	97.14	1993-2015	Jian, J et al., 2021.A Global Database of Soil Respiration Data, Version 5.0.
448.81	141.68	-0.2	596	271.19	161.67	4	566.817	33.95	95.7	1993-2015	Jian, J et al., 2021.A Global Database of Soil Respiration Data, Version 5.0.
476.05	204.87	-1.75	3577	35.14	382.625	4	1066	33.95	102.38	1993-2015	Jian, J et al., 2021.A Global Database of Soil Respiration Data, Version 5.0.
456.21	181.61	-0.1	173	409.22	183.85	4	368.363	33.97	96.37	1993-2015	Jian, J et al., 2021.A Global Database of Soil Respiration Data, Version 5.0.
427.23	144.91	-0.3	212	122.95	156.85	4	409.212	34.1	96.2	1993-2015	Jian, J et al., 2021.A Global Database of Soil Respiration Data, Version 5.0.
418.01	156.88	-0.4	470	385.86	101.97	4	88.2075	34.14	95.8	1993-2015	Jian, J et al., 2021.A Global Database of Soil Respiration Data, Version 5.0.
344.81	127.86	-2.5	1024	133.69	70.37	4	247	34.17	92.4	1993-2015	Jian, J et al., 2021.A Global Database of Soil Respiration Data, Version 5.0.
332.56	140.41	-2.8	810	322.65	56.895	4	288.04	34.38	92.62	1993-2015	Jian, J et al., 2021.A Global Database of Soil Respiration Data, Version 5.0.
526.79	140.66	1.2	217	426.9	246.685	4	151.525	34.53	100.22	1993-2015	Jian, J et al., 2021.A Global Database of Soil Respiration Data, Version 5.0.
325.81	141.05	-3	148	206.91	60.625	4	136.04	34.6	92.76	1993-2015	Jian, J et al., 2021.A Global Database of Soil Respiration Data, Version 5.0.
195.96	171.61	3.36	1201	4.49	434.41	6	1249	34.67	103.13	1993-2015	Jian, J et al., 2021.A Global Database of Soil Respiration Data, Version 5.0.
325.18	143.41	-3	166	137.03	104.625	4	711.028	34.79	92.9	1993-2015	Jian, J et al., 2021.A Global Database of Soil Respiration Data, Version 5.0.
375.33	131.03	-0.3	1818	342.59	89.72	4	210.377	34.85	98.45	1993-2015	Jian, J et al., 2021.A Global Database of Soil Respiration Data, Version 5.0.
551.06	140.47	1.3	31	96.23	349.58	4	269.373	34.86	100.82	1993-2015	Jian, J et al., 2021.A Global Database of Soil Respiration Data, Version 5.0.
363.9	137.96	-0.5	78	175.18	88.765	4	193.657	34.88	98.25	1993-2015	Jian, J et al., 2021.A Global Database of Soil Respiration Data, Version 5.0.
352.64	151.88	-0.5	98	222.14	98.515	4	176.035	34.9	98.21	1993-2015	Jian, J et al., 2021.A Global Database of Soil Respiration Data, Version 5.0.
349.18	125.53	-0.5	1096	158.73	73.89	4	155.373	34.93	98.14	1993-2015	Jian, J et al., 2021.A Global Database of Soil Respiration Data, Version 5.0.
320.51	140.07	-3.1	49	151.38	32.915	4	243.485	34.94	92.95	1993-2015	Jian, J et al., 2021.A Global Database of Soil Respiration Data, Version 5.0.
371.12	137.41	-0.1	109	290.94	76.425	4	143.213	34.99	98.58	1993-2015	Jian, J et al., 2021.A Global Database of Soil Respiration Data, Version 5.0.
336.79	126.04	-0.4	399	153.54	54.64	4	141.835	35.01	98.07	1993-2015	Jian, J et al., 2021.A Global Database of Soil Respiration Data, Version 5.0.
524.91	136.07	1.3	308	206.23	386.355	4	95.1425	35.08	100.77	1993-2015	Jian, J et al., 2021.A Global Database of Soil Respiration Data, Version 5.0.
521.26	158.49	1.3	92	316.9	286.84	4	168.53	35.35	100.93	1993-2015	Jian, J et al., 2021.A Global Database of Soil Respiration Data, Version 5.0.
275.85	133.04	-2.6	390	261.2	41.645	4	83.98	35.36	93.37	1993-2015	Jian, J et al., 2021.A Global Database of Soil Respiration Data, Version 5.0.
367.21	154.42	0.7	247	124.78	70.18	4	108.205	35.36	99.18	1993-2015	Jian, J et al., 2021.A Global Database of Soil Respiration Data, Version 5.0.
371.57	162.43	0.8	24	96.77	142.8	4	192.803	35.43	99.39	1993-2015	Jian, J et al., 2021.A Global Database of Soil Respiration Data, Version 5.0.
380.18	141.08	0.9	554	376.8	134.455	4	192.945	35.44	99.48	1993-2015	Jian, J et al., 2021.A Global Database of Soil Respiration Data, Version 5.0.
382.1	152.26	1	47	79.5	194.84	4	195.083	35.47	100.07	1993-2015	Jian, J et al., 2021.A Global Database of Soil Respiration Data, Version 5.0.
274.77	122.93	-2.2	314	57.29	0	4	111.815	35.49	93.65	1993-2015	Jian, J et al., 2021.A Global Database of Soil Respiration Data, Version 5.0.
291.26	132.15	-2.1	515	197.57	0	8	102.267	35.51	93.87	1993-2015	Jian, J et al., 2021.A Global Database of Soil Respiration Data, Version 5.0.
456.29	189.28	1.2	2328	308.32	385.495	4	336.395	35.57	100.49	1993-2015	Jian, J et al., 2021.A Global Database of Soil Respiration Data, Version 5.0.
488.76	161.7	1.2	2	0	300.41	4	152.523	35.59	100.78	1993-2015	Jian, J et al., 2021.A Global Database of Soil Respiration Data, Version 5.0.
423.24	124.17	1.2	1257	192.27	256.475	4	99.5125	35.76	100.23	1993-2015	Jian, J et al., 2021.A Global Database of Soil Respiration Data, Version 5.0.
397.45	122.29	1.1	700	229.22	239.11	4	371.83	35.93	100.07	1993-2015	Jian, J et al., 2021.A Global Database of Soil Respiration Data, Version 5.0.
415.55	205.16	1.1	326	562.8	161.655	4	340.1	36	100.22	1993-2015	Jian, J et al., 2021.A Global Database of Soil Respiration Data, Version 5.0.
426.38	127.07	1.2	471	138.48	116.345	4	268.375	36.09	100.39	1993-2015	Jian, J et al., 2021.A Global Database of Soil Respiration Data, Version 5.0.
472.94	150.04	1.2	54	74.89	277.565	4	321.67	36.32	100.89	1993-2015	Jian, J et al., 2021.A Global Database of Soil Respiration Data, Version 5.0.
397.18	133.4	1	381	322.32	299	4	729.03	36.49	100.79	1993-2015	Jian, J et al., 2021.A Global Database of Soil Respiration Data, Version 5.0.
318.22	150.54	0.6	76	99.31	90.225	4	886.635	36.7	99.31	1993-2015	Jian, J et al., 2021.A Global Database of Soil Respiration Data, Version 5.0.
350.86	131.5	0.9	413	272.66	231.765	4	233.748	36.87	101.02	1993-2015	Jian, J et al., 2021.A Global Database of Soil Respiration Data, Version 5.0.
307.39	126.25	0.6	515	280.83	205.08	4	367.507	36.95	98.93	1993-2015	Jian, J et al., 2021.A Global Database of Soil Respiration Data, Version 5.0.
349.63	151.72	0.8	354	236.69	393.425	4	212.942	36.98	100.92	1993-2015	Jian, J et al., 2021.A Global Database of Soil Respiration Data, Version 5.0.
351.23	131.34	0.8	971	136.93	411.97	4	1005.38	37.02	101.03	1993-2015	Jian, J et al., 2021.A Global Database of Soil Respiration Data, Version 5.0.
322.52	134.83	0.4	589	239.52	260.58	4	227.287	37.14	99.58	1993-2015	Jian, J et al., 2021.A Global Database of Soil Respiration Data, Version 5.0.
289.52	154.5	0.7	134	293.01	202.035	4	83.98	37.28	98.38	1993-2015	Jian, J et al., 2021.A Global Database of Soil Respiration Data, Version 5.0.
417.56	151.13	0.7	303	199.5	326.08	4	906.3	37.61	101.24	1993-2015	Jian, J et al., 2021.A Global Database of Soil Respiration Data, Version 5.0.
423.68	156.16	0.8	201	325.86	354.1	4	1330.95	37.61	101.31	1993-2015	Jian, J et al., 2021.A Global Database of Soil Respiration Data, Version 5.0.
325.05	244.11	-1.7	4779	3.09	99.265	4	135.95	29.41	86.73	2002	Yang et al., 2010. Large-scale pattern of biomass partitioning across China's grasslands
293.93	245.62	-1.19	4883	3.02	37.19	4	105.92	29.81	85.77	2002	Yang et al., 2010. Large-scale pattern of biomass partitioning across China's grasslands
357.33	238.34	1.07	4607	6.66	127.96	4	292.95	31.01	91.69	2002	Yang et al., 2010. Large-scale pattern of biomass partitioning across China's grasslands
431.09	233.13	-5.9	4952	4.34	120.36	4	334.13	31.07	91.69	2003	Yang et al., 2010. Large-scale pattern of biomass partitioning across China's grasslands
411.5	234.84	-2.24	4919	4.08	168.09	4	291.22	31.09	91.69	2003	Yang et al., 2010. Large-scale pattern of biomass partitioning across China's grasslands
364.24	242.5	1.3	4486	2.55	94.09	4	84.68	31.12	89.99	2002	Yang et al., 2010. Large-scale pattern of biomass partitioning across China's grasslands
459.91	242.9	-1.15	4585	5.65	119.55	4	162.82	31.4	90.11	2002	Yang et al., 2010. Large-scale pattern of biomass partitioning across China's grasslands
627.04	241.88	1.29	4539	3.86	81.53	4	188.51	31.41	90.42	2002	Yang et al., 2010. Large-scale pattern of biomass partitioning across China's grasslands
366.55	242.74	0.89	4637	3.37	85.5	4	110.71	31.43	90.01	2002	Yang et al., 2010. Large-scale pattern of biomass partitioning across China's grasslands
384.99	241.4	0.42	4537	3.27	95.265	4	137.3	31.5	91.07	2002	Yang et al., 2010. Large-scale pattern of biomass partitioning across China's grasslands
380.38	229.83	0.92	4651	8.01	212.055	4	313.43	31.83	92.89	2003	Yang et al., 2010. Large-scale pattern of biomass partitioning across China's grasslands
358.48	230.03	0.78	4999	12.31	236.595	4	336.74	31.83	92.87	2003	Yang et al., 2010. Large-scale pattern of biomass partitioning across China's grasslands
380.38	229.83	0.92	4628	7.27	235.685	4	358.69	31.83	92.9	2003	Yang et al., 2010. Large-scale pattern of biomass partitioning across China's grasslands
379.23	230	0.17	4651	9.46	236.595	4	438.71	31.83	92.87	2003	Yang et al., 2010. Large-scale pattern of biomass partitioning across China's grasslands
371.16	230	0.74	4660	9.46	236.595	4	518.12	31.83	92.87	2003	Yang et al., 2010. Large-scale pattern of biomass partitioning across China's grasslands
469.13	234.74	2.61	4507	24.24	226.09	4	485.36	31.84	92.9	2003	Yang et al., 2010. Large-scale pattern of biomass partitioning across China's grasslands
363.09	242.53	-1.3	4706	2.38	69.905	4	104.5	31.88	87.87	2004	Yang et al., 2010. Large-scale pattern of biomass partitioning across China's grasslands
557.88	226.36	-1.21	4633	26.34	223.83	4	373.11	31.93	93.95	2003	Yang et al., 2010. Large-scale pattern of biomass partitioning across China's grasslands
319.29	245.24	-2.05	4950	3.19	0	4	89.37	32.08	85.99	2002	Yang et al., 2010. Large-scale pattern of biomass partitioning across China's grasslands
457.61	247.21	1.05	4415	3.75	0	8	90.92	32.17	85.03	2004	Yang et al., 2010. Large-scale pattern of biomass partitioning across China's grasslands
244.37	251.58	2.01	4427	0	0	8	264.95	32.17	83.98	2004	Yang et al., 2010. Large-scale pattern of biomass partitioning across China's grasslands
395.36	202.55	1.13	2995	45.71	0	8	95.02	32.18	81.35	2004	Yang et al., 2010. Large-scale pattern of biomass partitioning across China's grasslands
115.27	254.36	-0.37	4580	4.99	0	8	586.32	32.18	81.67	2004	Yang et al., 2010. Large-scale pattern of biomass partitioning across China's grasslands
276.64	246.54	0.48	4568	2.72	55.085	4	180.6	32.19	85.3	2002	Yang et al., 2010. Large-scale pattern of biomass partitioning across China's grasslands
514.08	224.05	-1.14	4595	36.23	256.325	4	299.44	32.2	96.4	2003	Yang et al., 2010. Large-scale pattern of biomass partitioning across China's grasslands
263.96	249.72	0.56	4456	11.6	0	4	86.54	32.33	84.1	2004	Yang et al., 2010. Large-scale pattern of biomass partitioning across China's grasslands
260.51	245.97	1.2	4499	3.72	45.23	8	161.28	32.4	84.17	2004	Yang et al., 2010. Large-scale pattern of biomass partitioning across China's grasslands
514.08	224.05	-1.14	4595	36.23	269.095	4	397.31	32.52	96.4	2003	Yang et al., 2010. Large-scale pattern of biomass partitioning across China's grasslands
356.17	207.79	2.5	3284	27	0	8	560.93	32.52	80.75	2004	Yang et al., 2010. Large-scale pattern of biomass partitioning across China's grasslands
233.99	247.12	0.92	4466	2.25	44.085	8	121.19	32.55	84.27	2004	Yang et al., 2010. Large-scale pattern of biomass partitioning across China's grasslands
184.43	211.62	-1.55	4141	4.51	259.505	4	399.56	32.6	96.56	2003	Yang et al., 2010. Large-scale pattern of biomass partitioning across China's grasslands
205.18	208.24	4.37	3137	9.89	310.82	4	225.18	32.81	97.1	2003	Yang et al., 2010. Large-scale pattern of biomass partitioning across China's grasslands
266.27	216.01	-8.75	4516	4.85	300.65	4	230.03	32.81	97.16	2003	Yang et al., 2010. Large-scale pattern of biomass partitioning across China's grasslands
263.96	249.72	0.56	4456	11.6	0	8	85.14	32.95	84.05	2004	Yang et al., 2010. Large-scale pattern of biomass partitioning across China's grasslands
205.18	208.24	4.37	3137	9.89	249.78	4	276.47	33.02	96.91	2003	Yang et al., 2010. Large-scale pattern of biomass partitioning across China's grasslands
595.92	226.45	-1.77	4940	25.86	172.585	4	561.32	33.73	95.87	2003	Yang et al., 2010. Large-scale pattern of biomass partitioning across China's grasslands
370.01	235.37	1.32	4578	1.6	75.855	4	256.37	33.75	92.09	2002	Yang et al., 2010. Large-scale pattern of biomass partitioning across China's grasslands
205.18	208.24	4.37	3137	9.89	171.775	4	544.75	33.76	97.02	2003	Yang et al., 2010. Large-scale pattern of biomass partitioning across China's grasslands
205.18	208.24	4.37	3137	9.89	183.545	4	411.96	33.81	96.73	2003	Yang et al., 2010. Large-scale pattern of biomass partitioning across China's grasslands
205.18	208.24	4.37	3137	9.89	191.57	4	282.05	33.82	97.14	2003	Yang et al., 2010. Large-scale pattern of biomass partitioning across China's grasslands
477.2	223.86	0.41	4557	25.08	156.85	4	482.34	34.1	96.2	2003	Yang et al., 2010. Large-scale pattern of biomass partitioning across China's grasslands
462.22	225.28	0.63	4524	26.1	101.97	4	116.07	34.14	95.8	2003	Yang et al., 2010. Large-scale pattern of biomass partitioning across China's grasslands
357.33	230.32	-0.02	4691	6.93	70.37	4	294.91	34.17	92.4	2003	Yang et al., 2010. Large-scale pattern of biomass partitioning across China's grasslands
357.33	230.32	-0.02	4689	6.93	59.87	4	85.31	34.21	92.45	2002	Yang et al., 2010. Large-scale pattern of biomass partitioning across China's grasslands
252.44	247.04	-0.27	4392	3.5	246.685	4	231.25	34.53	100.22	2003	Yang et al., 2010. Large-scale pattern of biomass partitioning across China's grasslands
342.34	231.13	-0.79	4828	7.89	60.625	4	174.63	34.6	92.76	2002	Yang et al., 2010. Large-scale pattern of biomass partitioning across China's grasslands
134.87	204.28	2.68	3194	0	89.72	4	250.69	34.85	98.45	2003	Yang et al., 2010. Large-scale pattern of biomass partitioning across China's grasslands
152.16	204.87	-2.47	3004	5.54	88.765	4	230.5	34.88	98.25	2003	Yang et al., 2010. Large-scale pattern of biomass partitioning across China's grasslands
266.27	216.01	-8.75	4516	4.85	98.515	4	214.69	34.9	98.21	2003	Yang et al., 2010. Large-scale pattern of biomass partitioning across China's grasslands
266.27	216.01	-8.75	4516	4.85	73.89	4	190.37	34.93	98.14	2003	Yang et al., 2010. Large-scale pattern of biomass partitioning across China's grasslands
134.87	204.28	2.68	3070	0	76.425	4	175.53	34.99	98.58	2003	Yang et al., 2010. Large-scale pattern of biomass partitioning across China's grasslands
266.27	216.01	-8.75	4516	4.85	54.64	4	174.13	35.01	98.07	2003	Yang et al., 2010. Large-scale pattern of biomass partitioning across China's grasslands
250.13	245.87	-1.37	4841	2.63	386.355	4	169.5	35.08	100.77	2003	Yang et al., 2010. Large-scale pattern of biomass partitioning across China's grasslands
514.08	228.55	0.88	4585	9.54	40.68	4	105.14	35.33	93.32	2002	Yang et al., 2010. Large-scale pattern of biomass partitioning across China's grasslands
239.76	247.72	-0.22	4798	3.1	286.84	4	214.64	35.35	100.93	2003	Yang et al., 2010. Large-scale pattern of biomass partitioning across China's grasslands
476.05	227.49	-0.28	4660	21.12	41.645	4	106.46	35.36	93.37	2003	Yang et al., 2010. Large-scale pattern of biomass partitioning across China's grasslands
134.87	204.28	2.68	3252	8.89	70.18	4	134.78	35.36	99.18	2003	Yang et al., 2010. Large-scale pattern of biomass partitioning across China's grasslands
134.87	204.28	2.68	3252	8.89	142.8	4	231.43	35.43	99.39	2003	Yang et al., 2010. Large-scale pattern of biomass partitioning across China's grasslands
252.44	247.04	-0.27	4397	3.8	134.455	4	229.96	35.44	99.48	2003	Yang et al., 2010. Large-scale pattern of biomass partitioning across China's grasslands
252.44	247.04	-0.27	4397	3.8	194.84	4	242.59	35.47	100.07	2001	Yang et al., 2010. Large-scale pattern of biomass partitioning across China's grasslands
497.95	226.43	-1.13	4629	20.1	0	4	133.14	35.49	93.65	2003	Yang et al., 2010. Large-scale pattern of biomass partitioning across China's grasslands
507.17	225.24	-0.15	4555	24.09	0	8	132.58	35.51	93.87	2002	Yang et al., 2010. Large-scale pattern of biomass partitioning across China's grasslands
250.13	245.87	-1.37	4841	2.63	385.495	4	399.03	35.57	100.49	2003	Yang et al., 2010. Large-scale pattern of biomass partitioning across China's grasslands
260.51	248.75	-2.03	4632	3.81	300.41	4	192.97	35.59	100.78	2003	Yang et al., 2010. Large-scale pattern of biomass partitioning across China's grasslands
251.28	246.32	-1.56	4826	2.63	256.475	4	140.1	35.76	100.23	2003	Yang et al., 2010. Large-scale pattern of biomass partitioning across China's grasslands
252.44	247.04	-0.27	4397	3.8	239.11	4	442.27	35.93	100.07	2003	Yang et al., 2010. Large-scale pattern of biomass partitioning across China's grasslands
243.22	247.04	0.82	4361	3.5	161.655	4	389.34	36	100.22	2003	Yang et al., 2010. Large-scale pattern of biomass partitioning across China's grasslands
250.13	245.87	-1.37	4817	2.63	116.345	4	315.98	36.09	100.39	2003	Yang et al., 2010. Large-scale pattern of biomass partitioning across China's grasslands
239.76	247.72	-0.22	4798	3.1	277.565	4	395.05	36.32	100.89	2003	Yang et al., 2010. Large-scale pattern of biomass partitioning across China's grasslands
239.76	247.72	-0.22	4818	3.03	231.765	4	297.08	36.87	101.02	2002	Yang et al., 2010. Large-scale pattern of biomass partitioning across China's grasslands
134.87	204.28	2.68	3070	0	205.08	4	433.6	36.95	98.93	2002	Yang et al., 2010. Large-scale pattern of biomass partitioning across China's grasslands
252.44	247.04	-0.27	4397	3.8	260.58	4	296.56	37.14	99.58	2002	Yang et al., 2010. Large-scale pattern of biomass partitioning across China's grasslands
134.87	204.28	2.68	3194	0	202.035	4	103.03	37.28	98.38	2002	Yang et al., 2010. Large-scale pattern of biomass partitioning across China's grasslands
251.28	246.32	-1.56	4872	2.64	326.08	4	1026.71	37.61	101.24	2001	Yang et al., 2010. Large-scale pattern of biomass partitioning across China's grasslands
375.77	246.41	0.5	4622	17.4	110.58	4	777.99	30.09	90.55	2011	Zhu et al., 2016. Relationships between functional diversity and aboveground biomass production in the Northern Tibetan alpine grasslands
403.43	244.88	0.65	5352	12.27	161.19	4	618.04	31.22	91.78	2011	Zhu et al., 2016. Relationships between functional diversity and aboveground biomass production in the Northern Tibetan alpine grasslands
389.6	244.75	2.94	4677	14.79	158.92	4	826.04	31.33	91.9	2011	Zhu et al., 2016. Relationships between functional diversity and aboveground biomass production in the Northern Tibetan alpine grasslands
375.77	246.41	0.5	4637	11.87	66.235	4	388.13	31.36	90.45	2011	Zhu et al., 2016. Relationships between functional diversity and aboveground biomass production in the Northern Tibetan alpine grasslands
375.77	246.41	0.5	4578	17.33	42.715	4	150.29	31.37	90.65	2011	Zhu et al., 2016. Relationships between functional diversity and aboveground biomass production in the Northern Tibetan alpine grasslands
375.77	246.41	0.5	4637	11.87	100.725	4	203.38	31.37	90.4	2011	Zhu et al., 2016. Relationships between functional diversity and aboveground biomass production in the Northern Tibetan alpine grasslands
389.6	244.75	2.94	4905	15.6	151.725	4	583.95	31.38	91.97	2011	Zhu et al., 2016. Relationships between functional diversity and aboveground biomass production in the Northern Tibetan alpine grasslands
389.6	244.75	2.94	4782	11.17	169.285	4	782.22	31.38	91.96	2011	Zhu et al., 2016. Relationships between functional diversity and aboveground biomass production in the Northern Tibetan alpine grasslands
375.77	246.41	0.5	4637	11.87	70.915	4	177.09	31.39	90.25	2011	Zhu et al., 2016. Relationships between functional diversity and aboveground biomass production in the Northern Tibetan alpine grasslands
375.77	246.41	0.5	4637	11.87	62.93	4	211.96	31.39	90.34	2011	Zhu et al., 2016. Relationships between functional diversity and aboveground biomass production in the Northern Tibetan alpine grasslands
373.46	246.36	-0.01	4694	11.87	109.71	4	259.94	31.39	90.13	2011	Zhu et al., 2016. Relationships between functional diversity and aboveground biomass production in the Northern Tibetan alpine grasslands
373.46	246.36	-0.01	4694	11.87	73.44	4	325.02	31.39	90.24	2011	Zhu et al., 2016. Relationships between functional diversity and aboveground biomass production in the Northern Tibetan alpine grasslands
382.68	245.24	2.86	4576	17.33	71.555	4	609.64	31.39	90.95	2011	Zhu et al., 2016. Relationships between functional diversity and aboveground biomass production in the Northern Tibetan alpine grasslands
404.58	245.34	-3.76	5505	6.48	78.03	4	261.7	31.49	91.05	2011	Zhu et al., 2016. Relationships between functional diversity and aboveground biomass production in the Northern Tibetan alpine grasslands
373.46	246.36	-0.01	4694	11.87	72.78	4	215.43	31.5	90.06	2011	Zhu et al., 2016. Relationships between functional diversity and aboveground biomass production in the Northern Tibetan alpine grasslands
373.46	246.36	-0.01	4831	11.87	73.275	4	309.37	31.5	90.05	2011	Zhu et al., 2016. Relationships between functional diversity and aboveground biomass production in the Northern Tibetan alpine grasslands
403.43	244.88	0.65	5174	13.21	169.985	4	341.75	31.5	91.33	2011	Zhu et al., 2016. Relationships between functional diversity and aboveground biomass production in the Northern Tibetan alpine grasslands
428.79	247.42	0.55	4452	3.07	90.19	4	267.36	31.51	89.15	2011	Zhu et al., 2016. Relationships between functional diversity and aboveground biomass production in the Northern Tibetan alpine grasslands
383.84	245.96	2.71	4735	14.79	139.61	4	325.86	31.57	91.61	2011	Zhu et al., 2016. Relationships between functional diversity and aboveground biomass production in the Northern Tibetan alpine grasslands
428.79	247.42	0.55	4452	3.07	82.855	4	188.6	31.58	88.88	2011	Zhu et al., 2016. Relationships between functional diversity and aboveground biomass production in the Northern Tibetan alpine grasslands
389.6	244.75	2.94	4809	15.6	179.535	4	773.5	31.58	92	2011	Zhu et al., 2016. Relationships between functional diversity and aboveground biomass production in the Northern Tibetan alpine grasslands
373.46	246.36	-0.01	4831	11.87	93.08	4	316.55	31.59	90.01	2011	Zhu et al., 2016. Relationships between functional diversity and aboveground biomass production in the Northern Tibetan alpine grasslands
373.46	246.36	-0.01	4694	11.87	92.235	4	305.38	31.6	90.08	2011	Zhu et al., 2016. Relationships between functional diversity and aboveground biomass production in the Northern Tibetan alpine grasslands
403.43	244.88	0.65	5174	13.21	116.46	4	383.76	31.6	91.48	2011	Zhu et al., 2016. Relationships between functional diversity and aboveground biomass production in the Northern Tibetan alpine grasslands
383.84	245.96	2.71	4735	14.79	153.1	4	955.45	31.61	91.72	2011	Zhu et al., 2016. Relationships between functional diversity and aboveground biomass production in the Northern Tibetan alpine grasslands
383.84	245.96	2.71	4735	14.79	144.76	4	528.77	31.62	91.72	2011	Zhu et al., 2016. Relationships between functional diversity and aboveground biomass production in the Northern Tibetan alpine grasslands
389.6	244.75	2.94	4964	13.56	196.81	4	530.2	31.63	92.01	2011	Zhu et al., 2016. Relationships between functional diversity and aboveground biomass production in the Northern Tibetan alpine grasslands
389.6	244.75	2.94	4520	15.6	196.81	4	699.16	31.63	92.01	2011	Zhu et al., 2016. Relationships between functional diversity and aboveground biomass production in the Northern Tibetan alpine grasslands
367.7	247.63	-0.04	4587	2.59	0	4	159.57	31.76	86.79	2011	Zhu et al., 2016. Relationships between functional diversity and aboveground biomass production in the Northern Tibetan alpine grasslands
457.61	247.21	1.05	4400	3.75	78.07	4	166.98	31.76	89.38	2011	Zhu et al., 2016. Relationships between functional diversity and aboveground biomass production in the Northern Tibetan alpine grasslands
457.61	247.21	1.05	4398	3.75	95.17	4	335.25	31.77	88.52	2011	Zhu et al., 2016. Relationships between functional diversity and aboveground biomass production in the Northern Tibetan alpine grasslands
457.61	247.21	1.05	4453	3.75	70.79	4	229.04	31.78	87.42	2011	Zhu et al., 2016. Relationships between functional diversity and aboveground biomass production in the Northern Tibetan alpine grasslands
428.79	247.42	0.55	4491	3.07	65.385	4	160.94	31.79	87.09	2011	Zhu et al., 2016. Relationships between functional diversity and aboveground biomass production in the Northern Tibetan alpine grasslands
428.79	247.42	0.55	4452	3.07	54.26	8	152.49	31.8	88.44	2011	Zhu et al., 2016. Relationships between functional diversity and aboveground biomass production in the Northern Tibetan alpine grasslands
428.79	247.42	0.55	4505	3.07	69.66	4	221.45	31.84	87.68	2011	Zhu et al., 2016. Relationships between functional diversity and aboveground biomass production in the Northern Tibetan alpine grasslands
457.61	247.21	1.05	4400	3.75	41.115	8	109.48	31.86	89.35	2011	Zhu et al., 2016. Relationships between functional diversity and aboveground biomass production in the Northern Tibetan alpine grasslands
428.79	247.42	0.55	4463	3.07	71.17	4	244.75	31.87	87.9	2011	Zhu et al., 2016. Relationships between functional diversity and aboveground biomass production in the Northern Tibetan alpine grasslands
428.79	247.42	0.55	4463	3.07	68.64	4	341.03	31.87	88.18	2011	Zhu et al., 2016. Relationships between functional diversity and aboveground biomass production in the Northern Tibetan alpine grasslands
428.79	247.42	0.55	4491	3.07	59.03	4	418.64	31.89	87.05	2011	Zhu et al., 2016. Relationships between functional diversity and aboveground biomass production in the Northern Tibetan alpine grasslands
428.79	247.42	0.55	4491	3.07	63.085	4	484.75	31.9	87.02	2011	Zhu et al., 2016. Relationships between functional diversity and aboveground biomass production in the Northern Tibetan alpine grasslands
367.7	247.63	-0.04	4611	3.2	58.34	4	412.09	31.91	86.23	2011	Zhu et al., 2016. Relationships between functional diversity and aboveground biomass production in the Northern Tibetan alpine grasslands
367.7	247.63	-0.04	4611	3.2	0	4	171.46	31.92	85.84	2011	Zhu et al., 2016. Relationships between functional diversity and aboveground biomass production in the Northern Tibetan alpine grasslands
367.7	247.63	-0.04	4642	3.2	0	4	351.71	31.92	85.84	2011	Zhu et al., 2016. Relationships between functional diversity and aboveground biomass production in the Northern Tibetan alpine grasslands
367.7	247.63	-0.04	4587	2.59	50.945	4	143.57	31.93	86.52	2011	Zhu et al., 2016. Relationships between functional diversity and aboveground biomass production in the Northern Tibetan alpine grasslands
383.84	245.96	2.71	4735	14.79	148.845	4	549.22	31.94	91.72	2011	Zhu et al., 2016. Relationships between functional diversity and aboveground biomass production in the Northern Tibetan alpine grasslands
457.61	247.21	1.05	4394	3.75	76.235	4	314.03	31.95	89.28	2011	Zhu et al., 2016. Relationships between functional diversity and aboveground biomass production in the Northern Tibetan alpine grasslands
367.7	247.63	-0.04	4642	3.2	0	2	256.92	31.98	85.08	2011	Zhu et al., 2016. Relationships between functional diversity and aboveground biomass production in the Northern Tibetan alpine grasslands
367.7	247.63	-0.04	4642	3.2	0	4	372.02	32.02	85.5	2011	Zhu et al., 2016. Relationships between functional diversity and aboveground biomass production in the Northern Tibetan alpine grasslands
457.61	247.21	1.05	4414	3.75	70.265	4	114.65	32.04	89.17	2011	Zhu et al., 2016. Relationships between functional diversity and aboveground biomass production in the Northern Tibetan alpine grasslands
227.08	248.03	-1.42	4627	3.26	0	8	132.37	32.07	81.83	2011	Zhu et al., 2016. Relationships between functional diversity and aboveground biomass production in the Northern Tibetan alpine grasslands
227.08	248.03	-1.42	4721	3.03	0	8	137.81	32.08	81.83	2011	Zhu et al., 2016. Relationships between functional diversity and aboveground biomass production in the Northern Tibetan alpine grasslands
367.7	247.63	-0.04	4642	3.2	0	8	234.5	32.1	84.79	2011	Zhu et al., 2016. Relationships between functional diversity and aboveground biomass production in the Northern Tibetan alpine grasslands
346.95	248.65	-3.55	4528	3.07	56.965	4	437.52	32.1	86.81	2011	Zhu et al., 2016. Relationships between functional diversity and aboveground biomass production in the Northern Tibetan alpine grasslands
367.7	247.63	-0.04	4528	2.52	0	8	154.92	32.17	84.67	2011	Zhu et al., 2016. Relationships between functional diversity and aboveground biomass production in the Northern Tibetan alpine grasslands
367.7	247.63	-0.04	4588	3.07	60.45	4	455.77	32.18	86.8	2011	Zhu et al., 2016. Relationships between functional diversity and aboveground biomass production in the Northern Tibetan alpine grasslands
367.7	247.63	-0.04	4528	2.52	45.16	8	197.61	32.21	84.54	2011	Zhu et al., 2016. Relationships between functional diversity and aboveground biomass production in the Northern Tibetan alpine grasslands
227.08	248.03	-1.42	4597	3.03	0	8	364.3	32.21	81.48	2011	Zhu et al., 2016. Relationships between functional diversity and aboveground biomass production in the Northern Tibetan alpine grasslands
248.98	246.08	0.27	4563	2.46	0	8	187.89	32.23	84.03	2011	Zhu et al., 2016. Relationships between functional diversity and aboveground biomass production in the Northern Tibetan alpine grasslands
248.98	246.08	0.27	4508	0.91	0	8	241.32	32.24	82.21	2011	Zhu et al., 2016. Relationships between functional diversity and aboveground biomass production in the Northern Tibetan alpine grasslands
248.98	246.08	0.27	4563	2.46	39.94	8	157.09	32.26	84.05	2011	Zhu et al., 2016. Relationships between functional diversity and aboveground biomass production in the Northern Tibetan alpine grasslands
248.98	246.08	0.27	4563	2.46	49.415	2	379.04	32.26	84.26	2011	Zhu et al., 2016. Relationships between functional diversity and aboveground biomass production in the Northern Tibetan alpine grasslands
248.98	246.08	0.27	4534	2.46	0	8	582.86	32.28	83.82	2011	Zhu et al., 2016. Relationships between functional diversity and aboveground biomass production in the Northern Tibetan alpine grasslands
389.6	244.75	2.94	4677	14.79	140.62	4	412.96	32.31	91.91	2011	Zhu et al., 2016. Relationships between functional diversity and aboveground biomass production in the Northern Tibetan alpine grasslands
227.08	248.03	-1.42	4636	3.03	0	8	156.47	32.32	81.21	2011	Zhu et al., 2016. Relationships between functional diversity and aboveground biomass production in the Northern Tibetan alpine grasslands
248.98	246.08	0.27	4534	2.46	55.115	2	150.61	32.33	83.62	2011	Zhu et al., 2016. Relationships between functional diversity and aboveground biomass production in the Northern Tibetan alpine grasslands
367.7	247.63	-0.04	4587	2.59	44.36	8	371.09	32.34	86.65	2011	Zhu et al., 2016. Relationships between functional diversity and aboveground biomass production in the Northern Tibetan alpine grasslands
233.99	247.12	0.92	4547	3.03	0	8	704.87	32.35	80.68	2011	Zhu et al., 2016. Relationships between functional diversity and aboveground biomass production in the Northern Tibetan alpine grasslands
248.98	246.08	0.27	4508	0.91	0	8	137.59	32.38	82.91	2011	Zhu et al., 2016. Relationships between functional diversity and aboveground biomass production in the Northern Tibetan alpine grasslands
233.99	247.12	0.92	4547	3.03	0	8	143.7	32.38	80.38	2011	Zhu et al., 2016. Relationships between functional diversity and aboveground biomass production in the Northern Tibetan alpine grasslands
248.98	246.08	0.27	4508	0.91	0	8	177.04	32.38	82.91	2011	Zhu et al., 2016. Relationships between functional diversity and aboveground biomass production in the Northern Tibetan alpine grasslands
248.98	246.08	0.27	4508	0.91	0	8	400.39	32.43	83.22	2011	Zhu et al., 2016. Relationships between functional diversity and aboveground biomass production in the Northern Tibetan alpine grasslands
248.98	246.08	0.27	4508	0.91	0	8	180.52	32.51	82.56	2011	Zhu et al., 2016. Relationships between functional diversity and aboveground biomass production in the Northern Tibetan alpine grasslands
428.79	247.42	0.55	4452	3.07	47.01	4	135.02	32.78	88.88	2011	Zhu et al., 2016. Relationships between functional diversity and aboveground biomass production in the Northern Tibetan alpine grasslands
346.95	248.65	-3.55	4528	3.07	0	8	280.87	33.19	86.89	2011	Zhu et al., 2016. Relationships between functional diversity and aboveground biomass production in the Northern Tibetan alpine grasslands
428.79	247.42	0.55	4452	3.07	44.21	4	299.23	33.2	88.81	2011	Zhu et al., 2016. Relationships between functional diversity and aboveground biomass production in the Northern Tibetan alpine grasslands
457.61	247.21	1.05	4433	3.75	36.115	4	194.15	33.25	87.71	2011	Zhu et al., 2016. Relationships between functional diversity and aboveground biomass production in the Northern Tibetan alpine grasslands

## Sheet: Rs
dem	tmp	pre	lai	soc	lucc	sard	npp_modis	Rsob	Latitude	Longitude	Year	References
94	0	0	12.57	7	4	235.25	60	1.66529	34.73	92.89	2008	Jian, J et al., 2021.A Global Database of Soil Respiration Data, Version 5.0.
0	-5.6	300	5.65	2.6	4	190.75	30	79.0436	35.22	93.08	2000	Jian, J et al., 2021.A Global Database of Soil Respiration Data, Version 5.0.
911	-5.6	300	6.11	2.6	4	190.25	30	79.838	35.22	93.08	2010	Jian, J et al., 2021.A Global Database of Soil Respiration Data, Version 5.0.
2488	-1.7	580	68.63	7.6	4	145.25	270	190.566	37.5	101.33	2005	Jian, J et al., 2021.A Global Database of Soil Respiration Data, Version 5.0.
134	0	0	33.13	5.2	4	161.75	150	221.406	30.5	91.1	2012	Jian, J et al., 2021.A Global Database of Soil Respiration Data, Version 5.0.
1312	-5.3	269.7	14.13	7.2	4	180.25	80	247.151	34.7	92.9	2013	Jian, J et al., 2021.A Global Database of Soil Respiration Data, Version 5.0.
38	0	0	248.3	9	2	165.5	260	259.823	30	102	2009	Jian, J et al., 2021.A Global Database of Soil Respiration Data, Version 5.0.
289	0	0	100.13	9	1	215.25	280	278.662	31.58	102.58	2012	Jian, J et al., 2021.A Global Database of Soil Respiration Data, Version 5.0.
1000	-3.8	290.9	11.22	5	4	156.75	110	304.905	34.82	92.93	2011	Jian, J et al., 2021.A Global Database of Soil Respiration Data, Version 5.0.
38	0	0	248.3	9	2	165.5	260	323.759	30	102	2009	Jian, J et al., 2021.A Global Database of Soil Respiration Data, Version 5.0.
1312	-5.3	269.7	14.13	7.2	4	180.25	80	372.412	34.7	92.9	2013	Jian, J et al., 2021.A Global Database of Soil Respiration Data, Version 5.0.
16	-3.8	290.9	11.59	5	4	147.25	110	376.155	34.82	92.93	2008	Jian, J et al., 2021.A Global Database of Soil Respiration Data, Version 5.0.
47	0	0	248.3	9	2	165.5	260	379.935	30	102	2009	Jian, J et al., 2021.A Global Database of Soil Respiration Data, Version 5.0.
183	0	0	44.48	8.7	4	174.25	160	391.506	37.4	101.2	2003	Jian, J et al., 2021.A Global Database of Soil Respiration Data, Version 5.0.
1033	8.9	900	289.11	1.3	1	156.75	540	415.715	31.62	103.9	2011	Jian, J et al., 2021.A Global Database of Soil Respiration Data, Version 5.0.
1393	8.9	900	243.26	9.4	1	157	400	424.113	31.62	103.92	2008	Jian, J et al., 2021.A Global Database of Soil Respiration Data, Version 5.0.
18	0.8	398	63.67	7.7	4	147.25	450	432.681	36.95	100.85	2004	Jian, J et al., 2021.A Global Database of Soil Respiration Data, Version 5.0.
0	8.9	900	294.48	5.9	1	161.75	540	437.029	31.7	103.87	2007	Jian, J et al., 2021.A Global Database of Soil Respiration Data, Version 5.0.
1356	8.9	900	243.26	9.4	1	157	400	437.029	31.62	103.92	2014	Jian, J et al., 2021.A Global Database of Soil Respiration Data, Version 5.0.
1033	8.9	900	289.11	1.3	1	156.75	540	437.029	31.62	103.9	2009	Jian, J et al., 2021.A Global Database of Soil Respiration Data, Version 5.0.
2319	8.9	900	243.26	1.3	1	155	440	445.858	31.62	103.9	2013	Jian, J et al., 2021.A Global Database of Soil Respiration Data, Version 5.0.
47	8.9	900	271.13	1.3	1	150.5	500	450.339	31.62	103.9	2009	Jian, J et al., 2021.A Global Database of Soil Respiration Data, Version 5.0.
183	8.9	900	294.48	5.9	1	161.75	540	459.436	31.7	103.87	2015	Jian, J et al., 2021.A Global Database of Soil Respiration Data, Version 5.0.
345	-0.4	435	19.13	6.8	4	184.75	40	468.717	38	99	2014	Jian, J et al., 2021.A Global Database of Soil Respiration Data, Version 5.0.
1000	8.9	900	289.11	1.3	1	156.75	540	473.428	31.62	103.9	2002	Jian, J et al., 2021.A Global Database of Soil Respiration Data, Version 5.0.
859	8.9	900	243.26	1.3	1	155	440	507.755	31.62	103.9	2001	Jian, J et al., 2021.A Global Database of Soil Respiration Data, Version 5.0.
329	-0.4	435	19.13	6.8	4	184.75	40	512.859	38	99	2006	Jian, J et al., 2021.A Global Database of Soil Respiration Data, Version 5.0.
1366	8.9	900	243.26	1.3	1	119.5	440	518.013	31.62	103.9	2011	Jian, J et al., 2021.A Global Database of Soil Respiration Data, Version 5.0.
1000	8.9	900	289.11	1.3	1	156.75	540	523.219	31.62	103.9	2006	Jian, J et al., 2021.A Global Database of Soil Respiration Data, Version 5.0.
329	-0.2	435	19.13	6.8	4	161.75	40	539.153	38	99	2012	Jian, J et al., 2021.A Global Database of Soil Respiration Data, Version 5.0.
1000	-3.8	290.9	11.22	5	4	156.75	110	544.572	34.82	92.93	2011	Jian, J et al., 2021.A Global Database of Soil Respiration Data, Version 5.0.
18	0.8	398	63.67	7.7	4	147.25	450	550.045	36.95	100.85	2011	Jian, J et al., 2021.A Global Database of Soil Respiration Data, Version 5.0.
0	7.5	425	37.83	5.2	5	183.75	230	555.573	29.78	91.34	2006	Jian, J et al., 2021.A Global Database of Soil Respiration Data, Version 5.0.
47	0	0	248.3	9	2	133.25	260	561.157	30	102	2012	Jian, J et al., 2021.A Global Database of Soil Respiration Data, Version 5.0.
47	8.9	900	271.13	1.3	1	150.5	500	572.493	31.62	103.9	2012	Jian, J et al., 2021.A Global Database of Soil Respiration Data, Version 5.0.
329	0.4	435	19.13	6.8	4	161.75	40	578.246	38	99	2001	Jian, J et al., 2021.A Global Database of Soil Respiration Data, Version 5.0.
47	8.9	900	271.13	1.3	1	143.5	500	578.246	31.62	103.9	2003	Jian, J et al., 2021.A Global Database of Soil Respiration Data, Version 5.0.
16	-3.8	290.9	11.59	5	4	147.25	110	578.246	34.82	92.93	2005	Jian, J et al., 2021.A Global Database of Soil Respiration Data, Version 5.0.
1000	8.4	861.8	190.78	9.7	1	156.75	570	595.857	30.88	102.97	2006	Jian, J et al., 2021.A Global Database of Soil Respiration Data, Version 5.0.
345	0.81	435	19.13	6.8	4	152.75	40	639.061	38	99	2005	Jian, J et al., 2021.A Global Database of Soil Respiration Data, Version 5.0.
1005	7.5	425	38.23	5.2	5	0	230	645.484	29.78	91.34	2011	Jian, J et al., 2021.A Global Database of Soil Respiration Data, Version 5.0.
94	5.3	1900	54.65	1.5	1	215	250	645.484	30	101.83	2010	Jian, J et al., 2021.A Global Database of Soil Respiration Data, Version 5.0.
17	5.3	1900	83.07	9	1	183.75	80	645.484	29.42	101.83	2014	Jian, J et al., 2021.A Global Database of Soil Respiration Data, Version 5.0.
1356	8.9	900	243.26	1.3	1	139.75	440	645.484	31.62	103.9	2011	Jian, J et al., 2021.A Global Database of Soil Respiration Data, Version 5.0.
4016	0	0	60.46	8	4	140.25	330	671.826	37.5	101.2	2008	Jian, J et al., 2021.A Global Database of Soil Respiration Data, Version 5.0.
345	0	0	64.37	7.5	7	184.75	320	678.578	37.6	101.3	2011	Jian, J et al., 2021.A Global Database of Soil Respiration Data, Version 5.0.
3170	0	0	62.22	8	4	0	330	692.287	37.5	101.2	2005	Jian, J et al., 2021.A Global Database of Soil Respiration Data, Version 5.0.
47	8.9	900	271.13	1.3	1	143.5	500	699.244	31.62	103.9	2007	Jian, J et al., 2021.A Global Database of Soil Respiration Data, Version 5.0.
5	0	0	66.2	8	4	168.5	340	699.244	37.5	101.2	2012	Jian, J et al., 2021.A Global Database of Soil Respiration Data, Version 5.0.
1296	0	0	60.35	8	4	203.75	310	720.539	37.5	101.2	2017	Jian, J et al., 2021.A Global Database of Soil Respiration Data, Version 5.0.
3790	-1.1	486	72.98	7.5	4	132.5	370	742.483	37.6	101.3	2008	Jian, J et al., 2021.A Global Database of Soil Respiration Data, Version 5.0.
17	0	0	248.3	9	2	107.25	260	772.784	30	102	2016	Jian, J et al., 2021.A Global Database of Soil Respiration Data, Version 5.0.
289	0	0	100.13	9	1	215.25	280	788.396	31.58	102.58	2007	Jian, J et al., 2021.A Global Database of Soil Respiration Data, Version 5.0.
95	7.27	687.3	135.87	11.5	1	215.25	580	788.396	31.78	102.7	2012	Jian, J et al., 2021.A Global Database of Soil Respiration Data, Version 5.0.
1217	-1.1	486	68.15	7.5	4	203.75	330	812.406	37.6	101.3	2011	Jian, J et al., 2021.A Global Database of Soil Respiration Data, Version 5.0.
1898	-1.1	486	71.2	7.5	4	178.75	380	828.818	37.6	101.3	2012	Jian, J et al., 2021.A Global Database of Soil Respiration Data, Version 5.0.
1000	8.4	861.8	190.78	9.7	1	156.75	570	837.147	30.88	102.97	2013	Jian, J et al., 2021.A Global Database of Soil Respiration Data, Version 5.0.
16	-5.1	294.5	11.59	5	4	151.5	110	837.147	34.82	92.93	2017	Jian, J et al., 2021.A Global Database of Soil Respiration Data, Version 5.0.
1312	-5.1	294.5	11.98	5	4	179.25	130	854.059	34.82	92.93	2010	Jian, J et al., 2021.A Global Database of Soil Respiration Data, Version 5.0.
4016	-1.1	486	82.78	7.5	4	148	360	862.642	37.6	101.3	2005	Jian, J et al., 2021.A Global Database of Soil Respiration Data, Version 5.0.
4016	-1.1	486	82.78	7.5	4	148	360	871.312	37.6	101.3	2004	Jian, J et al., 2021.A Global Database of Soil Respiration Data, Version 5.0.
3133	-1.1	486	76.09	7.5	4	155	360	888.914	37.6	101.3	2006	Jian, J et al., 2021.A Global Database of Soil Respiration Data, Version 5.0.
94	5.3	1900	54.65	1.5	1	235.25	250	906.871	30	101.83	2009	Jian, J et al., 2021.A Global Database of Soil Respiration Data, Version 5.0.
17	5.3	1900	83.07	9	1	183.75	80	906.871	29.42	101.83	2008	Jian, J et al., 2021.A Global Database of Soil Respiration Data, Version 5.0.
1898	-1.1	486	71.2	7.5	4	178.75	380	934.489	37.6	101.3	2007	Jian, J et al., 2021.A Global Database of Soil Respiration Data, Version 5.0.
3170	-1.1	486	76.09	7.5	4	155	360	943.881	37.6	101.3	2006	Jian, J et al., 2021.A Global Database of Soil Respiration Data, Version 5.0.
1310	-5.1	294.5	11.98	5	4	170.25	130	943.881	34.82	92.93	2012	Jian, J et al., 2021.A Global Database of Soil Respiration Data, Version 5.0.
95	7.27	687.3	135.87	11.5	1	215.25	580	953.367	31.78	102.7	2008	Jian, J et al., 2021.A Global Database of Soil Respiration Data, Version 5.0.
1217	-1.3	350.9	77.22	7.5	4	203.75	340	962.949	37.62	101.2	2006	Jian, J et al., 2021.A Global Database of Soil Respiration Data, Version 5.0.
94	0	0	100.13	9	1	215.25	280	972.626	31.58	102.58	2008	Jian, J et al., 2021.A Global Database of Soil Respiration Data, Version 5.0.
3170	-1.3	350.9	79.48	7.5	4	155.25	350	982.401	37.62	101.2	2012	Jian, J et al., 2021.A Global Database of Soil Respiration Data, Version 5.0.
16	-5.1	294.5	11.59	5	4	151.5	110	982.401	34.82	92.93	2008	Jian, J et al., 2021.A Global Database of Soil Respiration Data, Version 5.0.
1217	-1.1	486	68.15	7.5	4	203.75	330	992.275	37.6	101.3	2014	Jian, J et al., 2021.A Global Database of Soil Respiration Data, Version 5.0.
94	0	0	100.13	9	1	216	280	1002.25	31.58	102.58	2011	Jian, J et al., 2021.A Global Database of Soil Respiration Data, Version 5.0.
289	7.27	687.3	135.87	11.5	1	215.25	580	1002.25	31.78	102.7	2015	Jian, J et al., 2021.A Global Database of Soil Respiration Data, Version 5.0.
1553	-1.3	350.9	77.22	7.5	4	203.75	340	1002.25	37.62	101.2	2010	Jian, J et al., 2021.A Global Database of Soil Respiration Data, Version 5.0.
17	0	0	248.3	9	2	183.75	260	1032.77	30	102	2008	Jian, J et al., 2021.A Global Database of Soil Respiration Data, Version 5.0.
3133	-1.3	350.9	79.48	7.5	4	155.25	350	1032.77	37.62	101.2	2009	Jian, J et al., 2021.A Global Database of Soil Respiration Data, Version 5.0.
24	-5.1	294.5	11.59	5	4	147.25	110	1043.15	34.82	92.93	2006	Jian, J et al., 2021.A Global Database of Soil Respiration Data, Version 5.0.
1312	-5.1	294.5	11.98	5	4	170.25	130	1064.22	34.82	92.93	2011	Jian, J et al., 2021.A Global Database of Soil Respiration Data, Version 5.0.
94	0	0	100.13	9	1	226.75	280	1074.92	31.58	102.58	2010	Jian, J et al., 2021.A Global Database of Soil Respiration Data, Version 5.0.
289	7.27	687.3	135.87	11.5	1	215.25	580	1074.92	31.78	102.7	2014	Jian, J et al., 2021.A Global Database of Soil Respiration Data, Version 5.0.
3133	-1.3	350.9	79.48	7.5	4	0	350	1085.72	37.62	101.2	2010	Jian, J et al., 2021.A Global Database of Soil Respiration Data, Version 5.0.
94	5.3	1900	54.65	1.5	1	215	250	1130.03	30	101.83	2010	Jian, J et al., 2021.A Global Database of Soil Respiration Data, Version 5.0.
47	5.3	1900	83.07	9	2	107.25	80	1130.03	29.42	101.83	2008	Jian, J et al., 2021.A Global Database of Soil Respiration Data, Version 5.0.
47	0.8	749	105.11	11.3	4	151.75	390	1130.03	32.47	102.55	2011	Jian, J et al., 2021.A Global Database of Soil Respiration Data, Version 5.0.
3790	-1.3	350.9	76.87	7.5	4	132.5	380	1130.03	37.62	101.2	2007	Jian, J et al., 2021.A Global Database of Soil Respiration Data, Version 5.0.
24	-5.1	294.5	11.59	5	4	147.25	110	1130.03	34.82	92.93	2011	Jian, J et al., 2021.A Global Database of Soil Respiration Data, Version 5.0.
3790	-1.3	350.9	76.87	7.5	4	168.5	380	1141.39	37.62	101.2	2011	Jian, J et al., 2021.A Global Database of Soil Respiration Data, Version 5.0.
1553	-1.3	350.9	77.22	7.5	4	203.75	340	1141.39	37.62	101.2	2003	Jian, J et al., 2021.A Global Database of Soil Respiration Data, Version 5.0.
3170	-1.3	350.9	79.48	7.5	4	0	350	1152.86	37.62	101.2	2015	Jian, J et al., 2021.A Global Database of Soil Respiration Data, Version 5.0.
5	-1.3	350.9	76.87	7.5	4	168.5	380	1211.97	37.62	101.2	2006	Jian, J et al., 2021.A Global Database of Soil Respiration Data, Version 5.0.
4483	1.3	408.5	63.67	7.1	4	182.5	450	1224.15	36.96	100.86	2007	Jian, J et al., 2021.A Global Database of Soil Respiration Data, Version 5.0.
1312	1.3	408.5	58.74	7.1	4	176	510	1326.1	36.96	100.86	2015	Jian, J et al., 2021.A Global Database of Soil Respiration Data, Version 5.0.
1000	1.34	408.45	52.54	7.7	4	156.75	430	1366.49	36.95	100.85	2013	Jian, J et al., 2021.A Global Database of Soil Respiration Data, Version 5.0.
1312	1.34	408.45	58.74	7.7	4	176	490	1408.1	36.95	100.85	2012	Jian, J et al., 2021.A Global Database of Soil Respiration Data, Version 5.0.
18	1.3	408.5	63.67	7.1	4	182.5	450	1422.26	36.96	100.86	2011	Jian, J et al., 2021.A Global Database of Soil Respiration Data, Version 5.0.
427	12	1120	4.52	2.9	1	150.5	0	1450.99	28.47	89.85	2010	Jian, J et al., 2021.A Global Database of Soil Respiration Data, Version 5.0.
38	0.8	749	105.11	11.3	4	151.75	390	1556.2	32.47	102.55	2015	Jian, J et al., 2021.A Global Database of Soil Respiration Data, Version 5.0.
1312	1.34	408.45	58.74	7.7	4	176	490	1556.2	36.95	100.85	2014	Jian, J et al., 2021.A Global Database of Soil Respiration Data, Version 5.0.
1312	1.3	408.5	58.74	7.1	4	176	510	1702.75	36.96	100.86	2013	Jian, J et al., 2021.A Global Database of Soil Respiration Data, Version 5.0.
18	1.34	408.45	63.67	7.7	4	147.25	450	1719.86	36.95	100.85	2004	Jian, J et al., 2021.A Global Database of Soil Respiration Data, Version 5.0.
16	1.34	408.45	63.67	7.7	4	147.25	450	1754.61	36.95	100.85	2015	Jian, J et al., 2021.A Global Database of Soil Respiration Data, Version 5.0.
38	0.8	749	105.11	11.3	4	151.75	390	2208.35	32.47	102.55	2014	Jian, J et al., 2021.A Global Database of Soil Respiration Data, Version 5.0.

## Sheet: Rs-Rh
Study_midyear	Latitude	Longitude	Elevation	Ecosystem_type	MAT	MAP	Rs_annual	Rh_annual	References
2010	47.43	126.63	240	3	1.5	550	107.4	107.4	Jian, J et al., 2021.A Global Database of Soil Respiration Data, Version 5.0.
2010	47.43	126.63	240	4	1.5	550	170.9	129.3	Jian, J et al., 2021.A Global Database of Soil Respiration Data, Version 5.0.
2013	47.43	126.62		4	1.9	556	188	177	Jian, J et al., 2021.A Global Database of Soil Respiration Data, Version 5.0.
2005	37.5	101.33	3300	3	-1.7	580	191	136	Jian, J et al., 2021.A Global Database of Soil Respiration Data, Version 5.0.
2010	47.43	126.63	240	3	1.5	550	205.6	178.3	Jian, J et al., 2021.A Global Database of Soil Respiration Data, Version 5.0.
2010	47.43	126.63	240	4	1.5	550	215.2	167	Jian, J et al., 2021.A Global Database of Soil Respiration Data, Version 5.0.
2013	35.2	107.67	1200	3	9.4	560	226	226	Jian, J et al., 2021.A Global Database of Soil Respiration Data, Version 5.0.
2012	35.2	107.67	1200	3	9.4	560	234	234	Jian, J et al., 2021.A Global Database of Soil Respiration Data, Version 5.0.
1994	39.96	115.53	1050	1	4.8	611.9	237	181	Jian, J et al., 2021.A Global Database of Soil Respiration Data, Version 5.0.
2011	35.2	107.67	1200	3	9.4	560	238	238	Jian, J et al., 2021.A Global Database of Soil Respiration Data, Version 5.0.
2002	44.75	123.75	160	3	4.9	470	240	139	Jian, J et al., 2021.A Global Database of Soil Respiration Data, Version 5.0.
2014	35.2	107.67	1200	3	9.4	560	240	240	Jian, J et al., 2021.A Global Database of Soil Respiration Data, Version 5.0.
2010	33.32	120.75	4	4			278	227.05	Jian, J et al., 2021.A Global Database of Soil Respiration Data, Version 5.0.
2011	35.95	104.15	1966	3	6.7	382	287.61	200.57	Jian, J et al., 2021.A Global Database of Soil Respiration Data, Version 5.0.
2009	35.2	107.67	1200	3	9.4	560	293	293	Jian, J et al., 2021.A Global Database of Soil Respiration Data, Version 5.0.
2010	33.32	120.75	4	4			293	265.051	Jian, J et al., 2021.A Global Database of Soil Respiration Data, Version 5.0.
2010	35.2	107.67	1200	3	9.4	560	298	298	Jian, J et al., 2021.A Global Database of Soil Respiration Data, Version 5.0.
2010	33.32	120.75	4	4			299	247.604	Jian, J et al., 2021.A Global Database of Soil Respiration Data, Version 5.0.
2010	33.32	120.75	4	4			300	292.297	Jian, J et al., 2021.A Global Database of Soil Respiration Data, Version 5.0.
2012	34.82	92.93	4635	3	-3.8	290.9	305	203	Jian, J et al., 2021.A Global Database of Soil Respiration Data, Version 5.0.
1994	39.95	115.43	1350	1	4.8	611.9	309	278	Jian, J et al., 2021.A Global Database of Soil Respiration Data, Version 5.0.
2010	33.32	120.75	4	4			312	297.555	Jian, J et al., 2021.A Global Database of Soil Respiration Data, Version 5.0.
2012	47.43	126.62		4	1.9	556	313	183.3	Jian, J et al., 2021.A Global Database of Soil Respiration Data, Version 5.0.
2010	47.43	126.63	240	4	1.5	550	315.1	228.6	Jian, J et al., 2021.A Global Database of Soil Respiration Data, Version 5.0.
2011	35.95	104.15	1966	3	6.7	382	317.88	228.57	Jian, J et al., 2021.A Global Database of Soil Respiration Data, Version 5.0.
2011	47.43	126.62		4	1.9	556	318	182	Jian, J et al., 2021.A Global Database of Soil Respiration Data, Version 5.0.
2012	47.43	126.62		4	1.9	556	327	197.8	Jian, J et al., 2021.A Global Database of Soil Respiration Data, Version 5.0.
2002	44.75	123.75	160	3	4.9	470	361	159	Jian, J et al., 2021.A Global Database of Soil Respiration Data, Version 5.0.
2010	33.32	120.75	4	4			367	266.246	Jian, J et al., 2021.A Global Database of Soil Respiration Data, Version 5.0.
2012	47.43	126.62		4	1.9	556	367	199	Jian, J et al., 2021.A Global Database of Soil Respiration Data, Version 5.0.
2009	38.77	110.37	1183	3	8.4	437	367.08	204.35	Jian, J et al., 2021.A Global Database of Soil Respiration Data, Version 5.0.
2012	47.43	126.62		4	1.9	556	367.5	203.5	Jian, J et al., 2021.A Global Database of Soil Respiration Data, Version 5.0.
2012	47.43	126.62		4	1.9	556	370	208.35	Jian, J et al., 2021.A Global Database of Soil Respiration Data, Version 5.0.
2013	34.82	92.93	4635	3	-3.8	290.9	376	242	Jian, J et al., 2021.A Global Database of Soil Respiration Data, Version 5.0.
2009	38.77	110.37	1183	3	8.4	437	378.43	204.35	Jian, J et al., 2021.A Global Database of Soil Respiration Data, Version 5.0.
2012	47.43	126.62		4	1.9	556	389	193.9	Jian, J et al., 2021.A Global Database of Soil Respiration Data, Version 5.0.
1994	39.96	115.42	1150	1	4.8	611.9	390	349	Jian, J et al., 2021.A Global Database of Soil Respiration Data, Version 5.0.
2011	47.43	126.62		4	1.9	556	390	189	Jian, J et al., 2021.A Global Database of Soil Respiration Data, Version 5.0.
2003	26.19	117.43		1	19.1	1749	399	245	Jian, J et al., 2021.A Global Database of Soil Respiration Data, Version 5.0.
2005	45.37	127.53	300	1	2.8	700	403	196	Jian, J et al., 2021.A Global Database of Soil Respiration Data, Version 5.0.
2014	37.88	114.22	350	1	13.2	570	404.92	280.04	Jian, J et al., 2021.A Global Database of Soil Respiration Data, Version 5.0.
2012	47.43	126.62		4	1.9	556	405	182.5	Jian, J et al., 2021.A Global Database of Soil Respiration Data, Version 5.0.
2012	47.43	126.62		4	1.9	556	421.2	210.2	Jian, J et al., 2021.A Global Database of Soil Respiration Data, Version 5.0.
2011	42.41	117.25	1505	1	-1.4	450	426.22	262	Jian, J et al., 2021.A Global Database of Soil Respiration Data, Version 5.0.
2011	29.5	103.6		1	15	1489.8	427	87	Jian, J et al., 2021.A Global Database of Soil Respiration Data, Version 5.0.
2011	42.41	117.25	1505	1	-1.4	450	427	266	Jian, J et al., 2021.A Global Database of Soil Respiration Data, Version 5.0.
2011	29.7	103.23	600	1		1490	427.63	344.38	Jian, J et al., 2021.A Global Database of Soil Respiration Data, Version 5.0.
2010	29.7	103.23	600	1			428	219.86	Jian, J et al., 2021.A Global Database of Soil Respiration Data, Version 5.0.
2013	42.5	117.35	1400	1	-1.4	450.1	436.48	160.15	Jian, J et al., 2021.A Global Database of Soil Respiration Data, Version 5.0.
2009	38.77	110.37	1215	4	8.4	437	438.98	204.35	Jian, J et al., 2021.A Global Database of Soil Respiration Data, Version 5.0.
2006	27	110		1	16.5	1200	439	324	Jian, J et al., 2021.A Global Database of Soil Respiration Data, Version 5.0.
2007	28.1	113.02	80	1	17.2	1422	443	352	Jian, J et al., 2021.A Global Database of Soil Respiration Data, Version 5.0.
2011	42.41	117.25	1505	1	-1.4	450	445.9	298	Jian, J et al., 2021.A Global Database of Soil Respiration Data, Version 5.0.
2011	42.41	117.25	1505	1	-1.4	450	448	301	Jian, J et al., 2021.A Global Database of Soil Respiration Data, Version 5.0.
2014	26.67	109.43		1	16.5	1200	448.95	335.8	Jian, J et al., 2021.A Global Database of Soil Respiration Data, Version 5.0.
2008	42.5	117.35	1400	3	-1.4	450.1	450.4	429	Jian, J et al., 2021.A Global Database of Soil Respiration Data, Version 5.0.
2013	42.5	117.35	1400	1	-1.4	450.1	455.76	87.15	Jian, J et al., 2021.A Global Database of Soil Respiration Data, Version 5.0.
2013	42.5	117.35	1400	1	-1.4	450.1	457.35	125	Jian, J et al., 2021.A Global Database of Soil Respiration Data, Version 5.0.
2014	26.67	109.43		1	16.5	1200	459.9	350.4	Jian, J et al., 2021.A Global Database of Soil Respiration Data, Version 5.0.
2011	42.41	117.25	1505	1	-1.4	450	464.27	317	Jian, J et al., 2021.A Global Database of Soil Respiration Data, Version 5.0.
2008	42.5	117.35	1400	1	-1.4	450.1	464.8	380	Jian, J et al., 2021.A Global Database of Soil Respiration Data, Version 5.0.
2011	35.95	104.15	1966	3	6.7	382	465.47	314.1	Jian, J et al., 2021.A Global Database of Soil Respiration Data, Version 5.0.
2014	26.67	109.43		1	16.5	1200	467.2	328.5	Jian, J et al., 2021.A Global Database of Soil Respiration Data, Version 5.0.
2011	42.41	117.25	1505	1	-1.4	450	468	316	Jian, J et al., 2021.A Global Database of Soil Respiration Data, Version 5.0.
2009	38.77	110.37	1224	4	8.4	437	469.26	204.35	Jian, J et al., 2021.A Global Database of Soil Respiration Data, Version 5.0.
2008	28.1	113.02	80	1	17.2	1422	473	310	Jian, J et al., 2021.A Global Database of Soil Respiration Data, Version 5.0.
2009	38.77	110.37	1219	3	8.4	437	473.04	204.35	Jian, J et al., 2021.A Global Database of Soil Respiration Data, Version 5.0.
2001	26.19	117.43		1	19.1	1749	476	282	Jian, J et al., 2021.A Global Database of Soil Respiration Data, Version 5.0.
2013	26.67	109.43	450	1	16.5		476	357	Jian, J et al., 2021.A Global Database of Soil Respiration Data, Version 5.0.
2013	42.5	117.35	1400	1	-1.4	450.1	476.45	67.51	Jian, J et al., 2021.A Global Database of Soil Respiration Data, Version 5.0.
2008	42.5	117.35	1400	2	-1.4	450.1	479.5	366.8	Jian, J et al., 2021.A Global Database of Soil Respiration Data, Version 5.0.
2009	38.77	110.37	1223	3	8.4	437	480.61	204.35	Jian, J et al., 2021.A Global Database of Soil Respiration Data, Version 5.0.
2014	37.88	114.22	350	1	13.2	570	484.39	389.78	Jian, J et al., 2021.A Global Database of Soil Respiration Data, Version 5.0.
2008	28.1	113.02	75	1	17.2	1422	488.18	299	Jian, J et al., 2021.A Global Database of Soil Respiration Data, Version 5.0.
2013	47.43	126.62		4	1.9	556	494	122.5	Jian, J et al., 2021.A Global Database of Soil Respiration Data, Version 5.0.
2007	28.1	113.02	75	1	17.2	1422	495.75	358	Jian, J et al., 2021.A Global Database of Soil Respiration Data, Version 5.0.
2015	31.97	111.93	1400	1	15.1	890	497	388	Jian, J et al., 2021.A Global Database of Soil Respiration Data, Version 5.0.
2007	28.91	111.45		4	16.5	1437	498	337	Jian, J et al., 2021.A Global Database of Soil Respiration Data, Version 5.0.
2010	29.2	118.2	471	1	15.1	2000	502.74	389.34	Jian, J et al., 2021.A Global Database of Soil Respiration Data, Version 5.0.
2002	26.19	117.43		1	19.1	1749	509	298	Jian, J et al., 2021.A Global Database of Soil Respiration Data, Version 5.0.
2012	26.85	106.8		1	16.5	1200	510.3	181.44	Jian, J et al., 2021.A Global Database of Soil Respiration Data, Version 5.0.
2010	31.47	110.3	2570	1	10.6	1100	510.88	306.53	Jian, J et al., 2021.A Global Database of Soil Respiration Data, Version 5.0.
2012	26.8	109.6		1	16.5	1200	511	408	Jian, J et al., 2021.A Global Database of Soil Respiration Data, Version 5.0.
2010	31.47	110.3	2570	1		1100	512.78	301.99	Jian, J et al., 2021.A Global Database of Soil Respiration Data, Version 5.0.
2008	42.5	117.35	1400	1	-1.4	450.1	513.7	390.2	Jian, J et al., 2021.A Global Database of Soil Respiration Data, Version 5.0.
2005	45.37	127.53	300	1	2.8	700	514	89	Jian, J et al., 2021.A Global Database of Soil Respiration Data, Version 5.0.
2009	38.77	110.37	1183	4	8.4	437	514.67	204.35	Jian, J et al., 2021.A Global Database of Soil Respiration Data, Version 5.0.
2012	42.5	117.35	1400	1	-1.4	450.1	519.48	123.08	Jian, J et al., 2021.A Global Database of Soil Respiration Data, Version 5.0.
2015	26.67	109.43		1	16.5	1200	529.25	394.2	Jian, J et al., 2021.A Global Database of Soil Respiration Data, Version 5.0.
2008	28.91	111.45		4	16.5	1437	531	393	Jian, J et al., 2021.A Global Database of Soil Respiration Data, Version 5.0.
2006	45.35	127.58		1			535.2	435.6	Jian, J et al., 2021.A Global Database of Soil Respiration Data, Version 5.0.
2011	29.7	103.23	600	1		1490	537.37	446.55	Jian, J et al., 2021.A Global Database of Soil Respiration Data, Version 5.0.
2010	29.7	103.23	600	1			537.54	278.32	Jian, J et al., 2021.A Global Database of Soil Respiration Data, Version 5.0.
2007	45.35	127.58		1			537.6	436.8	Jian, J et al., 2021.A Global Database of Soil Respiration Data, Version 5.0.
2007	45.35	127.58		1			537.6	447.6	Jian, J et al., 2021.A Global Database of Soil Respiration Data, Version 5.0.
2005	28.91	111.45		4	16.5	1437	538	163	Jian, J et al., 2021.A Global Database of Soil Respiration Data, Version 5.0.
2006	45.35	127.58		1			538.8	447.6	Jian, J et al., 2021.A Global Database of Soil Respiration Data, Version 5.0.
2015	26.67	109.43		1	16.5	1200	540.2	390.55	Jian, J et al., 2021.A Global Database of Soil Respiration Data, Version 5.0.
2006	28.91	111.45		4	16.5	1437	542	363	Jian, J et al., 2021.A Global Database of Soil Respiration Data, Version 5.0.
2012	34.82	92.93	4635	3	-3.8	290.9	543	312	Jian, J et al., 2021.A Global Database of Soil Respiration Data, Version 5.0.
2011	29.7	103.23	600	1		1490	544.94	438.99	Jian, J et al., 2021.A Global Database of Soil Respiration Data, Version 5.0.
2010	29.7	103.23	600	1			545.12	274.53	Jian, J et al., 2021.A Global Database of Soil Respiration Data, Version 5.0.
2012	42.5	117.35	1400	1	-1.4	450.1	546.12	275	Jian, J et al., 2021.A Global Database of Soil Respiration Data, Version 5.0.
2010	29.2	118.2	558	1	15.1	2000	548.1	381.78	Jian, J et al., 2021.A Global Database of Soil Respiration Data, Version 5.0.
2008	42.5	117.35	1400	1	-1.4	450.1	548.9	450.5	Jian, J et al., 2021.A Global Database of Soil Respiration Data, Version 5.0.
2012	42.5	117.35	1400	1	-1.4	450.1	551.08	161.55	Jian, J et al., 2021.A Global Database of Soil Respiration Data, Version 5.0.
2015	26.67	109.43		1	16.5	1200	551.15	416.1	Jian, J et al., 2021.A Global Database of Soil Respiration Data, Version 5.0.
2010	28.91	111.45		4	16.5	1437	556	397	Jian, J et al., 2021.A Global Database of Soil Respiration Data, Version 5.0.
2008	22.57	112.83		1	21.7	1290	557	265	Jian, J et al., 2021.A Global Database of Soil Respiration Data, Version 5.0.
2005	45.35	127.58		1			561.6	456	Jian, J et al., 2021.A Global Database of Soil Respiration Data, Version 5.0.
2005	45.35	127.58		1			561.6	465.6	Jian, J et al., 2021.A Global Database of Soil Respiration Data, Version 5.0.
2012	26.85	106.8		1	16.5	1200	567	275.94	Jian, J et al., 2021.A Global Database of Soil Respiration Data, Version 5.0.
2015	31.97	111.93	1400	1	15.1	890	567	417	Jian, J et al., 2021.A Global Database of Soil Respiration Data, Version 5.0.
2014	26.83	109.6		1	16.5	1200	567.65	441.29	Jian, J et al., 2021.A Global Database of Soil Respiration Data, Version 5.0.
2011	51.4	125.48	650	1			570.67	428	Jian, J et al., 2021.A Global Database of Soil Respiration Data, Version 5.0.
2009	38.77	110.37	1224	3	8.4	437	575.22	204.35	Jian, J et al., 2021.A Global Database of Soil Respiration Data, Version 5.0.
2016	31.97	111.93	1400	1	15.1	890	576	489	Jian, J et al., 2021.A Global Database of Soil Respiration Data, Version 5.0.
2014	26.67	109.43		1	16.5	1200	576.7	427.05	Jian, J et al., 2021.A Global Database of Soil Respiration Data, Version 5.0.
2013	34.82	92.93	4635	3	-3.8	290.9	580	333	Jian, J et al., 2021.A Global Database of Soil Respiration Data, Version 5.0.
2009	38.77	110.37	1183	4	8.4	437	582.79	204.35	Jian, J et al., 2021.A Global Database of Soil Respiration Data, Version 5.0.
2014	26.83	109.6		1	16.5	1200	586.57	391.54	Jian, J et al., 2021.A Global Database of Soil Respiration Data, Version 5.0.
2008	22.57	112.83		1	21.7	1290	594	313	Jian, J et al., 2021.A Global Database of Soil Respiration Data, Version 5.0.
2012	30.88	102.97	2700	1	8.4	861.8	594.14	427.63	Jian, J et al., 2021.A Global Database of Soil Respiration Data, Version 5.0.
2012	42.5	117.35	1400	1	-1.4	450.1	602.04	163.13	Jian, J et al., 2021.A Global Database of Soil Respiration Data, Version 5.0.
2016	31.97	111.93	1400	1	15.1	890	603	506	Jian, J et al., 2021.A Global Database of Soil Respiration Data, Version 5.0.
2008	22.57	112.83		1	21.7	1290	608	255	Jian, J et al., 2021.A Global Database of Soil Respiration Data, Version 5.0.
2008	22.57	112.83		1	21.7	1295	608	432	Jian, J et al., 2021.A Global Database of Soil Respiration Data, Version 5.0.
2018	22.45	114.18	600	1	23.3	2400	610	300	Jian, J et al., 2021.A Global Database of Soil Respiration Data, Version 5.0.
2018	22.45	114.18	600	1	23.3	2400	610	480	Jian, J et al., 2021.A Global Database of Soil Respiration Data, Version 5.0.
2015	21.91	101.39	776	1	20.5	1380	613.2	420.48	Jian, J et al., 2021.A Global Database of Soil Respiration Data, Version 5.0.
2010	31.35	110.52	780	1		850	615.71	425.74	Jian, J et al., 2021.A Global Database of Soil Respiration Data, Version 5.0.
2010	31.35	110.5	780	1	10.6	850	616.84	427.63	Jian, J et al., 2021.A Global Database of Soil Respiration Data, Version 5.0.
2010	29.2	118.2	375	1	15.1	2000	623.7	419.58	Jian, J et al., 2021.A Global Database of Soil Respiration Data, Version 5.0.
2009	33.5	112	1450	1	15.1	900	624	432	Jian, J et al., 2021.A Global Database of Soil Respiration Data, Version 5.0.
2010	30.27	120.16		5	16	1273	626.04	266.04	Jian, J et al., 2021.A Global Database of Soil Respiration Data, Version 5.0.
2006	31.27	105.47	500	1	17.3	826	627	395	Jian, J et al., 2021.A Global Database of Soil Respiration Data, Version 5.0.
2009	28.91	111.45		4	16.5	1437	637	576	Jian, J et al., 2021.A Global Database of Soil Respiration Data, Version 5.0.
2011	29.7	103.23	600	1		1490	647.12	541.16	Jian, J et al., 2021.A Global Database of Soil Respiration Data, Version 5.0.
2010	29.7	103.23	600	1			647.32	333.22	Jian, J et al., 2021.A Global Database of Soil Respiration Data, Version 5.0.
2010	31.3	110.5	1970	1	10.6	1050	650.9	442.77	Jian, J et al., 2021.A Global Database of Soil Respiration Data, Version 5.0.
2009	38.77	110.37	1224	4	8.4	437	650.91	204.35	Jian, J et al., 2021.A Global Database of Soil Respiration Data, Version 5.0.
2007	31.27	105.47	500	1	17.3	826	655	383	Jian, J et al., 2021.A Global Database of Soil Respiration Data, Version 5.0.
2010	31.3	110.52	1970	1		1050	657.72	442.77	Jian, J et al., 2021.A Global Database of Soil Respiration Data, Version 5.0.
2009	38.77	110.37	1224	4	8.4	437	658.48	204.35	Jian, J et al., 2021.A Global Database of Soil Respiration Data, Version 5.0.
2009	33.5	112	1450	1	15.1	900	659	452	Jian, J et al., 2021.A Global Database of Soil Respiration Data, Version 5.0.
2015	26.67	109.43		1	16.5	1200	664.3	478.15	Jian, J et al., 2021.A Global Database of Soil Respiration Data, Version 5.0.
2012	22.68	112.9		1	21.7	1676	666	536.55	Jian, J et al., 2021.A Global Database of Soil Respiration Data, Version 5.0.
2013	26.92	109.98	700	4	16.5	1200	673.61	647.12	Jian, J et al., 2021.A Global Database of Soil Respiration Data, Version 5.0.
2014	26.83	109.6		1	16.5	1200	673.61	555.39	Jian, J et al., 2021.A Global Database of Soil Respiration Data, Version 5.0.
2010	31.32	110.48	1670	1		1200	677.28	422.33	Jian, J et al., 2021.A Global Database of Soil Respiration Data, Version 5.0.
2010	31.32	110.48	1670	1	10.6	1200	677.39	423.84	Jian, J et al., 2021.A Global Database of Soil Respiration Data, Version 5.0.
2014	26.83	109.6		1	16.5	1200	684.96	507.01	Jian, J et al., 2021.A Global Database of Soil Respiration Data, Version 5.0.
2012	37.5	101.2	3200	3			694	445	Jian, J et al., 2021.A Global Database of Soil Respiration Data, Version 5.0.
2011	37.5	101.2	3200	3			696	436	Jian, J et al., 2021.A Global Database of Soil Respiration Data, Version 5.0.
2003	28.91	111.45		4	16.5	1437	705	633	Jian, J et al., 2021.A Global Database of Soil Respiration Data, Version 5.0.
2013	26.92	109.98	700	1	16.5	1200	711.45	722.81	Jian, J et al., 2021.A Global Database of Soil Respiration Data, Version 5.0.
2005	24.53	101.02	2476	1	11.3	1840	714	478.38	Jian, J et al., 2021.A Global Database of Soil Respiration Data, Version 5.0.
2008	22.57	112.83		1	21.7	1290	718	304	Jian, J et al., 2021.A Global Database of Soil Respiration Data, Version 5.0.
2011	51.4	125.48	650	1			720.27	533	Jian, J et al., 2021.A Global Database of Soil Respiration Data, Version 5.0.
2008	22.57	112.83		1	21.7	1295	721	476	Jian, J et al., 2021.A Global Database of Soil Respiration Data, Version 5.0.
2013	37.5	101.2	3200	3			721	402	Jian, J et al., 2021.A Global Database of Soil Respiration Data, Version 5.0.
2012	22.68	112.9		2	21.7	1676	727	587.65	Jian, J et al., 2021.A Global Database of Soil Respiration Data, Version 5.0.
2004	28.91	111.45		4	16.5	1437	730	588	Jian, J et al., 2021.A Global Database of Soil Respiration Data, Version 5.0.
2017	30.98	103.62	911	1	15.2	1243	730.37	408.7	Jian, J et al., 2021.A Global Database of Soil Respiration Data, Version 5.0.
2010	37.6	101.3	3198	3	-1.1	486	734.4	467.078	Jian, J et al., 2021.A Global Database of Soil Respiration Data, Version 5.0.
2005	42.4	128.47	738	1	3.5	732	737.94	404.94	Jian, J et al., 2021.A Global Database of Soil Respiration Data, Version 5.0.
2018	30.98	103.62	911	1	15.2	1243	737.94	416.28	Jian, J et al., 2021.A Global Database of Soil Respiration Data, Version 5.0.
2010	37.6	101.3	3198	3	-1.1	486	745.9	481.851	Jian, J et al., 2021.A Global Database of Soil Respiration Data, Version 5.0.
2012	32.2	118.72		1	15.6	1100	757.6	655.5	Jian, J et al., 2021.A Global Database of Soil Respiration Data, Version 5.0.
2011	26.5	117.72		1	19.2	1628	765.08	532.79	Jian, J et al., 2021.A Global Database of Soil Respiration Data, Version 5.0.
2013	26.8	117.97		1			768	855	Jian, J et al., 2021.A Global Database of Soil Respiration Data, Version 5.0.
2005	33.47	111.92	1290	1	15.1	900	779.12	469.25	Jian, J et al., 2021.A Global Database of Soil Respiration Data, Version 5.0.
2009	21.5	100.83		1	21.5	1557	779.57	461.69	Jian, J et al., 2021.A Global Database of Soil Respiration Data, Version 5.0.
2005	45.37	127.53	300	1	2.8	700	781	245	Jian, J et al., 2021.A Global Database of Soil Respiration Data, Version 5.0.
2012	32.2	118.72		1	15.6	1100	782	562.7	Jian, J et al., 2021.A Global Database of Soil Respiration Data, Version 5.0.
2012	32.2	118.72		1	15.6	1100	784.1	642.3	Jian, J et al., 2021.A Global Database of Soil Respiration Data, Version 5.0.
2005	45.37	127.53	300	1	2.8	700	785	261	Jian, J et al., 2021.A Global Database of Soil Respiration Data, Version 5.0.
2012	32.2	118.72		1	15.6	1100	785.7	665.1	Jian, J et al., 2021.A Global Database of Soil Respiration Data, Version 5.0.
2005	45.37	127.53	300	1	2.8	700	786	301	Jian, J et al., 2021.A Global Database of Soil Respiration Data, Version 5.0.
2015	26.34	117.51	300	1	19.1	1656	788	512	Jian, J et al., 2021.A Global Database of Soil Respiration Data, Version 5.0.
2005	26.73	115.05	92	1	6.4	1469	789.1	525.3	Jian, J et al., 2021.A Global Database of Soil Respiration Data, Version 5.0.
2005	26.73	115.05	114	1	6.4	1469	789.1	525.3	Jian, J et al., 2021.A Global Database of Soil Respiration Data, Version 5.0.
2005	26.73	115.05	109	1	6.4	1469	789.1	525.3	Jian, J et al., 2021.A Global Database of Soil Respiration Data, Version 5.0.
2008	31.78	102.7	3207	1	7.27	687.3	792	543	Jian, J et al., 2021.A Global Database of Soil Respiration Data, Version 5.0.
2009	33.5	112	1450	1	15.1	900	806	485	Jian, J et al., 2021.A Global Database of Soil Respiration Data, Version 5.0.
2005	45.37	127.53	300	1	2.8	700	813	187	Jian, J et al., 2021.A Global Database of Soil Respiration Data, Version 5.0.
2012	37.6	101.3	3198	3	-1.1	486	814.7	423.644	Jian, J et al., 2021.A Global Database of Soil Respiration Data, Version 5.0.
2005	33.47	111.92	1270	1	15.1	900	821.23	458.49	Jian, J et al., 2021.A Global Database of Soil Respiration Data, Version 5.0.
2006	24.53	101.02	2476	1	11.3	1840	822	550.74	Jian, J et al., 2021.A Global Database of Soil Respiration Data, Version 5.0.
2013	37.6	101.3	3198	3	-1.1	486	828.9	378.807	Jian, J et al., 2021.A Global Database of Soil Respiration Data, Version 5.0.
2009	33.5	112	1450	1	15.1	900	832	679	Jian, J et al., 2021.A Global Database of Soil Respiration Data, Version 5.0.
2012	30.88	102.97	2700	1	8.4	861.8	836.34	605.5	Jian, J et al., 2021.A Global Database of Soil Respiration Data, Version 5.0.
2003	26.19	117.43		1	19.1	1749	843	487	Jian, J et al., 2021.A Global Database of Soil Respiration Data, Version 5.0.
2018	21.27	101.07	550	1	21.5	1490	855.26	488.18	Jian, J et al., 2021.A Global Database of Soil Respiration Data, Version 5.0.
2018	21.27	101.07	550	1	21.5	1490	862.82	624.41	Jian, J et al., 2021.A Global Database of Soil Respiration Data, Version 5.0.
2011	32.2	118.72		1	15.6	1100	863	730.3	Jian, J et al., 2021.A Global Database of Soil Respiration Data, Version 5.0.
2009	37.6	101.3	3198	3	-1.1	486	863.8	551.968	Jian, J et al., 2021.A Global Database of Soil Respiration Data, Version 5.0.
2011	26.5	117.72		1	19.2	1628	863.81	574.76	Jian, J et al., 2021.A Global Database of Soil Respiration Data, Version 5.0.
2009	37.6	101.3	3198	3	-1.1	486	873.8	530.397	Jian, J et al., 2021.A Global Database of Soil Respiration Data, Version 5.0.
2011	32.2	118.72		1	15.6	1100	875.7	796.6	Jian, J et al., 2021.A Global Database of Soil Respiration Data, Version 5.0.
2005	21.93	101.27	750	1	21.7	1487	886	454	Jian, J et al., 2021.A Global Database of Soil Respiration Data, Version 5.0.
2011	37.6	101.3	3198	3	-1.1	486	891.5	605.328	Jian, J et al., 2021.A Global Database of Soil Respiration Data, Version 5.0.
2011	21.93	101.25		1	21.5	1557	892	647	Jian, J et al., 2021.A Global Database of Soil Respiration Data, Version 5.0.
2012	29.67	113.83	161	1	16.9	1430	897	636	Jian, J et al., 2021.A Global Database of Soil Respiration Data, Version 5.0.
2005	33.47	111.92	1300	1	15.1	900	899.5	510.34	Jian, J et al., 2021.A Global Database of Soil Respiration Data, Version 5.0.
2005	33.47	111.92	1290	1	15.1	900	912.19	564.17	Jian, J et al., 2021.A Global Database of Soil Respiration Data, Version 5.0.
2015	22.01	101.33	593	1	20.5	1380	919.8	503.7	Jian, J et al., 2021.A Global Database of Soil Respiration Data, Version 5.0.
2013	32.2	118.72		1	15.6	1100	919.9	608.5	Jian, J et al., 2021.A Global Database of Soil Respiration Data, Version 5.0.
2011	32.2	118.72		1	15.6	1100	932.7	648.8	Jian, J et al., 2021.A Global Database of Soil Respiration Data, Version 5.0.
2013	32.2	118.72		1	15.6	1100	935.4	723	Jian, J et al., 2021.A Global Database of Soil Respiration Data, Version 5.0.
2013	37.6	101.3	3198	3	-1.1	486	938.9	386.827	Jian, J et al., 2021.A Global Database of Soil Respiration Data, Version 5.0.
2011	37.6	101.3	3198	3	-1.1	486	939.7	620.202	Jian, J et al., 2021.A Global Database of Soil Respiration Data, Version 5.0.
2015	23.17	112.17	250	1	21.4	1956	946.08	586.57	Jian, J et al., 2021.A Global Database of Soil Respiration Data, Version 5.0.
2019	21.27	101.07	550	1	21.5	1490	946.08	684.96	Jian, J et al., 2021.A Global Database of Soil Respiration Data, Version 5.0.
2008	31.78	102.7	3135	1	7.27	687.3	952	607	Jian, J et al., 2021.A Global Database of Soil Respiration Data, Version 5.0.
2005	26.73	115.05	101	1	6.4	1469	975.3	441.3	Jian, J et al., 2021.A Global Database of Soil Respiration Data, Version 5.0.
2005	26.73	115.05	110	1	6.4	1469	975.3	441.3	Jian, J et al., 2021.A Global Database of Soil Respiration Data, Version 5.0.
2005	26.73	115.05	111	1	6.4	1469	975.3	441.3	Jian, J et al., 2021.A Global Database of Soil Respiration Data, Version 5.0.
2011	23.15	112.5		1	22.3	1680	978.2	613.2	Jian, J et al., 2021.A Global Database of Soil Respiration Data, Version 5.0.
2010	21.93	101.25		1	21.5	1557	980	736	Jian, J et al., 2021.A Global Database of Soil Respiration Data, Version 5.0.
2001	26.19	117.43		1	19.1	1749	981	576	Jian, J et al., 2021.A Global Database of Soil Respiration Data, Version 5.0.
2012	42.5	117.35	1400	1	-1.4	450.1	982.8	824.04	Jian, J et al., 2021.A Global Database of Soil Respiration Data, Version 5.0.
2012	37.6	101.3	3198	3	-1.1	486	987.5	469.062	Jian, J et al., 2021.A Global Database of Soil Respiration Data, Version 5.0.
2004	24.53	101.02	2476	1	11.3	1840	992	664.64	Jian, J et al., 2021.A Global Database of Soil Respiration Data, Version 5.0.
2019	21.27	101.07	550	1	21.5	1490	995.28	590.36	Jian, J et al., 2021.A Global Database of Soil Respiration Data, Version 5.0.
2011	32.2	118.72		1	15.6	1100	998.7	808.2	Jian, J et al., 2021.A Global Database of Soil Respiration Data, Version 5.0.
2011	23.15	112.5		1	22.3	1680	1003.75	624.15	Jian, J et al., 2021.A Global Database of Soil Respiration Data, Version 5.0.
2008	31.78	102.7	3215	1	7.27	687.3	1004	656	Jian, J et al., 2021.A Global Database of Soil Respiration Data, Version 5.0.
2009	21.5	100.83		1	21.5	1557	1006.64	737.95	Jian, J et al., 2021.A Global Database of Soil Respiration Data, Version 5.0.
2011	26.5	117.72		1	19.2	1628	1006.97	645.15	Jian, J et al., 2021.A Global Database of Soil Respiration Data, Version 5.0.
2003	42.4	128.1	736	1			1010	637	Jian, J et al., 2021.A Global Database of Soil Respiration Data, Version 5.0.
2015	23.17	112.17	250	1	21.4	1956	1010.41	605.49	Jian, J et al., 2021.A Global Database of Soil Respiration Data, Version 5.0.
2013	32.2	118.72		1	15.6	1100	1019.2	816.7	Jian, J et al., 2021.A Global Database of Soil Respiration Data, Version 5.0.
2010	23.15	112.5		1	22.3	1680	1022	766.5	Jian, J et al., 2021.A Global Database of Soil Respiration Data, Version 5.0.
2013	26.8	117.97		1			1022	526	Jian, J et al., 2021.A Global Database of Soil Respiration Data, Version 5.0.
2014	21.74	104.31	45	1	20	1670	1022.72	746.46	Jian, J et al., 2021.A Global Database of Soil Respiration Data, Version 5.0.
2001	23.17	112.54		1	21	1927	1026	113	Jian, J et al., 2021.A Global Database of Soil Respiration Data, Version 5.0.
2012	29.78	106.34	864.5	1			1029	749	Jian, J et al., 2021.A Global Database of Soil Respiration Data, Version 5.0.
2015	26.34	117.51	300	1	19.1	1656	1036	707	Jian, J et al., 2021.A Global Database of Soil Respiration Data, Version 5.0.
2001	23.17	112.54		1	21	1927	1040	120	Jian, J et al., 2021.A Global Database of Soil Respiration Data, Version 5.0.
2010	36.42	109.53	1353	1	10.6	498	1044	844	Jian, J et al., 2021.A Global Database of Soil Respiration Data, Version 5.0.
2002	26.19	117.43		1	19.1	1749	1045	598	Jian, J et al., 2021.A Global Database of Soil Respiration Data, Version 5.0.
2012	42.5	117.35	1400	1	-1.4	450.1	1058.4	699.3	Jian, J et al., 2021.A Global Database of Soil Respiration Data, Version 5.0.
2008	31.78	102.7	3378	1	7.27	687.3	1070	712	Jian, J et al., 2021.A Global Database of Soil Respiration Data, Version 5.0.
2010	23.15	112.5		1	22.3	1680	1073.1	788.4	Jian, J et al., 2021.A Global Database of Soil Respiration Data, Version 5.0.
2012	22.68	112.9		1	21.7	1676	1075	773.8	Jian, J et al., 2021.A Global Database of Soil Respiration Data, Version 5.0.
2011	51.4	125.48	650	1			1080.88	735	Jian, J et al., 2021.A Global Database of Soil Respiration Data, Version 5.0.
2010	30.73	103.45		1	15.2	1243	1083.47	521.5	Jian, J et al., 2021.A Global Database of Soil Respiration Data, Version 5.0.
2012	22.68	112.9		1	21.7	1676	1086	850.45	Jian, J et al., 2021.A Global Database of Soil Respiration Data, Version 5.0.
2012	42.5	117.35	1400	1	-1.4	450.1	1096.2	888.3	Jian, J et al., 2021.A Global Database of Soil Respiration Data, Version 5.0.
2010	23.15	112.5		1	22.3	1680	1102.3	843.15	Jian, J et al., 2021.A Global Database of Soil Respiration Data, Version 5.0.
2005	33.47	111.92	1350	1	15.1	900	1105.15	520.68	Jian, J et al., 2021.A Global Database of Soil Respiration Data, Version 5.0.
2018	22.45	114.18	600	1	23.3	2400	1110	600	Jian, J et al., 2021.A Global Database of Soil Respiration Data, Version 5.0.
2013	32.2	118.72		1	15.6	1100	1111.1	617.9	Jian, J et al., 2021.A Global Database of Soil Respiration Data, Version 5.0.
2015	23.68	120.8	1120	1	18.6	2407	1115	455	Jian, J et al., 2021.A Global Database of Soil Respiration Data, Version 5.0.
2012	23.68	120.8	1120	1	18.6	2407	1121	448	Jian, J et al., 2021.A Global Database of Soil Respiration Data, Version 5.0.
2009	21.93	101.25		1	21.5	1557	1123	805	Jian, J et al., 2021.A Global Database of Soil Respiration Data, Version 5.0.
2013	23.68	120.8	1120	1	18.6	2407	1129	478	Jian, J et al., 2021.A Global Database of Soil Respiration Data, Version 5.0.
2011	26.5	117.72		1	19.2	1628	1140.22	715.61	Jian, J et al., 2021.A Global Database of Soil Respiration Data, Version 5.0.
2001	23.17	112.54		1	21	1927	1142	134	Jian, J et al., 2021.A Global Database of Soil Respiration Data, Version 5.0.
2011	23.15	112.5		1	22.3	1680	1164.35	751.9	Jian, J et al., 2021.A Global Database of Soil Respiration Data, Version 5.0.
2015	23.17	112.17	250	1	21.4	1956	1173.14	605.49	Jian, J et al., 2021.A Global Database of Soil Respiration Data, Version 5.0.
2015	42.59	117.11	1503	3	-1.4	400	1173.14	798.49	Jian, J et al., 2021.A Global Database of Soil Respiration Data, Version 5.0.
2016	30.23	119.7	150	1	15.8		1184.49	677.39	Jian, J et al., 2021.A Global Database of Soil Respiration Data, Version 5.0.
2016	30.23	119.7	150	1	15.8		1188.28	756.86	Jian, J et al., 2021.A Global Database of Soil Respiration Data, Version 5.0.
2012	42.5	117.35	1400	1	-1.4	450.1	1190.7	937.44	Jian, J et al., 2021.A Global Database of Soil Respiration Data, Version 5.0.
2014	23.68	120.8	1120	1	18.6	2407	1200	437	Jian, J et al., 2021.A Global Database of Soil Respiration Data, Version 5.0.
2015	21.96	101.31	566	1	20.5	1380	1226.4	700.8	Jian, J et al., 2021.A Global Database of Soil Respiration Data, Version 5.0.
2013	36.96	100.86	3130	3	1.3	408.5	1229.9	567.65	Jian, J et al., 2021.A Global Database of Soil Respiration Data, Version 5.0.
2016	30.23	119.7	150	1	15.8		1229.9	673.61	Jian, J et al., 2021.A Global Database of Soil Respiration Data, Version 5.0.
2003	26.19	117.43		1	19.1	1749	1246	669	Jian, J et al., 2021.A Global Database of Soil Respiration Data, Version 5.0.
2012	24.53	101.02	2476	1	11.3	1840	1248	1048	Jian, J et al., 2021.A Global Database of Soil Respiration Data, Version 5.0.
2015	22.01	101.41	571	1	20.5	1380	1270.2	1051.2	Jian, J et al., 2021.A Global Database of Soil Respiration Data, Version 5.0.
2015	42.59	117.11	1503	3	-1.4	400	1286.67	946.08	Jian, J et al., 2021.A Global Database of Soil Respiration Data, Version 5.0.
2013	18.6	108.9	880	1	19.15	2198	1300	728	Jian, J et al., 2021.A Global Database of Soil Respiration Data, Version 5.0.
2014	36.96	100.86	3130	3	1.3	408.5	1324.51	567.65	Jian, J et al., 2021.A Global Database of Soil Respiration Data, Version 5.0.
2015	42.59	117.11	1503	3	-1.4	400	1324.51	908.23	Jian, J et al., 2021.A Global Database of Soil Respiration Data, Version 5.0.
2015	42.59	117.11	1503	3	-1.4	400	1324.51	927.16	Jian, J et al., 2021.A Global Database of Soil Respiration Data, Version 5.0.
2015	42.59	117.11	1503	3	-1.4	400	1324.51	946.08	Jian, J et al., 2021.A Global Database of Soil Respiration Data, Version 5.0.
2015	42.59	117.11	1503	3	-1.4	400	1324.51	965	Jian, J et al., 2021.A Global Database of Soil Respiration Data, Version 5.0.
2010	23.15	112.51	200	1	21.4	1927	1346.5	898.28	Jian, J et al., 2021.A Global Database of Soil Respiration Data, Version 5.0.
2011	30.1	119.98		1	16.2	1464	1392.64	1127.73	Jian, J et al., 2021.A Global Database of Soil Respiration Data, Version 5.0.
2010	36.42	109.53	1353	1	10.6	498	1393	1234	Jian, J et al., 2021.A Global Database of Soil Respiration Data, Version 5.0.
2014	36.95	100.85	3140	3	1.34	408.45	1408.05	724.626	Jian, J et al., 2021.A Global Database of Soil Respiration Data, Version 5.0.
2010	23.15	112.51	250	1	21.4	1927	1415.9	938.72	Jian, J et al., 2021.A Global Database of Soil Respiration Data, Version 5.0.
2013	36.96	100.86	3130	3	1.3	408.5	1419.12	756.86	Jian, J et al., 2021.A Global Database of Soil Respiration Data, Version 5.0.
2001	26.19	117.43		1	19.1	1749	1423	736	Jian, J et al., 2021.A Global Database of Soil Respiration Data, Version 5.0.
2010	30.27	120.16		5	16	1273	1426.08	266.04	Jian, J et al., 2021.A Global Database of Soil Respiration Data, Version 5.0.
2015	42.59	117.11	1503	3	-1.4	400	1475.88	1135.29	Jian, J et al., 2021.A Global Database of Soil Respiration Data, Version 5.0.
2016	32.75	111.22	240	1	15.7	749.3	1485.61	1396.98	Jian, J et al., 2021.A Global Database of Soil Respiration Data, Version 5.0.
2012	29.78	106.34	855.2	1			1491	1317	Jian, J et al., 2021.A Global Database of Soil Respiration Data, Version 5.0.
2002	26.19	117.43		1	19.1	1749	1502	772	Jian, J et al., 2021.A Global Database of Soil Respiration Data, Version 5.0.
2015	42.59	117.11	1503	3	-1.4	400	1513.73	1059.61	Jian, J et al., 2021.A Global Database of Soil Respiration Data, Version 5.0.
2015	42.59	117.11	1503	3	-1.4	400	1513.73	1078.53	Jian, J et al., 2021.A Global Database of Soil Respiration Data, Version 5.0.
2015	42.59	117.11	1503	3	-1.4	400	1513.73	1229.91	Jian, J et al., 2021.A Global Database of Soil Respiration Data, Version 5.0.
2014	36.95	100.85	3140	3	1.34	408.45	1561.14	822.15	Jian, J et al., 2021.A Global Database of Soil Respiration Data, Version 5.0.
2013	18.6	108.9	870	1	19.15	2198	1567	978	Jian, J et al., 2021.A Global Database of Soil Respiration Data, Version 5.0.
2015	42.59	117.11	1503	3	-1.4	400	1608.34	1135.3	Jian, J et al., 2021.A Global Database of Soil Respiration Data, Version 5.0.
2010	23.15	112.51	200	1	21.4	1927	1692.1	856.92	Jian, J et al., 2021.A Global Database of Soil Respiration Data, Version 5.0.
2008	43.75	81.15		1		203.8	1695	980	Jian, J et al., 2021.A Global Database of Soil Respiration Data, Version 5.0.
2014	36.96	100.86	3130	3	1.3	408.5	1702.94	756.86	Jian, J et al., 2021.A Global Database of Soil Respiration Data, Version 5.0.
2013	36.95	100.85	3140	3	1.34	408.45	1712.34	921.564	Jian, J et al., 2021.A Global Database of Soil Respiration Data, Version 5.0.
2013	36.95	100.85	3140	3	1.34	408.45	1757.7	864.108	Jian, J et al., 2021.A Global Database of Soil Respiration Data, Version 5.0.
2010	30.27	120.16		5	16	1273	1768.2	266.04	Jian, J et al., 2021.A Global Database of Soil Respiration Data, Version 5.0.
2008	43.75	81.15		1		203.8	1771	776	Jian, J et al., 2021.A Global Database of Soil Respiration Data, Version 5.0.
2015	22.08	106.8		1	22.3	1300	1816	1249	Jian, J et al., 2021.A Global Database of Soil Respiration Data, Version 5.0.
2015	42.59	117.11	1503	3	-1.4	400	1816.47	1059.61	Jian, J et al., 2021.A Global Database of Soil Respiration Data, Version 5.0.
2015	22.08	106.8		1	22.3	1300	1835	1438	Jian, J et al., 2021.A Global Database of Soil Respiration Data, Version 5.0.
2015	42.59	117.11	1503	3	-1.4	400	1892.16	1305.59	Jian, J et al., 2021.A Global Database of Soil Respiration Data, Version 5.0.
2015	42.59	117.11	1503	3	-1.4	400	1930	1475.88	Jian, J et al., 2021.A Global Database of Soil Respiration Data, Version 5.0.
2015	42.59	117.11	1503	3	-1.4	400	1967.85	1362.36	Jian, J et al., 2021.A Global Database of Soil Respiration Data, Version 5.0.
2015	42.59	117.11	1503	3	-1.4	400	1986.77	1419.12	Jian, J et al., 2021.A Global Database of Soil Respiration Data, Version 5.0.
2008	43.75	81.15		1		203.8	1990	700	Jian, J et al., 2021.A Global Database of Soil Respiration Data, Version 5.0.
2015	42.59	117.11	1503	3	-1.4	400	2018.38	1261.52	Jian, J et al., 2021.A Global Database of Soil Respiration Data, Version 5.0.
2011	24.53	101.02	2480	1	11.3	1778	2062	1134	Jian, J et al., 2021.A Global Database of Soil Respiration Data, Version 5.0.
2016	32.75	111.22	240	1	15.7	749.3	2189.21	1714.33	Jian, J et al., 2021.A Global Database of Soil Respiration Data, Version 5.0.
1998	33.38	108.33		1	9	1000	2232.34	1361.98	Jian, J et al., 2021.A Global Database of Soil Respiration Data, Version 5.0.
2015	42.59	117.11	1503	3	-1.4	400	2270.59	1797.55	Jian, J et al., 2021.A Global Database of Soil Respiration Data, Version 5.0.
2016	32.75	111.22	240	1	15.7	749.3	2381.67	1714.33	Jian, J et al., 2021.A Global Database of Soil Respiration Data, Version 5.0.
1998	33.38	108.33		1	9	1000	2825.24	1907.01	Jian, J et al., 2021.A Global Database of Soil Respiration Data, Version 5.0.
